# Supplementary material for: Whole-genome sequencing of Streptococcus uberis isolated from cows with mastitis in Thuringia
Source: J Med Microbiol. 2024 Oct 16;73(10):001887. doi: 10.1099/jmm.0.001887 (PMC12453394; doi:10.1099/jmm.0.001887)
Supplement: Supplementary Material 1. [file jmm-73-01887-s001.xlsx]

## Sheet: Sheet1
Strain	21CS0141	21CS0142	21CS0143	21CS0144	21CS0145	21CS0146	21CS0147	21CS0148	21CS0149	21CS0150	21CS0151	21CS0152	21CS0154	21CS0156	21CS0157	21CS0158	21CS0159	21CS0160	21CS0161	21CS0163	21CS0165	21CS0166	21CS0167	21CS0170	21CS0171	21CS0173	21CS0174	21CS0176	21CS0177	21CS0178	21CS0179	21CS0180	21CS0182	21CS0185	22CS0021	22CS0022	22CS0035	22CS0036	22CS0046	22CS0050	22CS0051	22CS0052	22CS0053	22CS0054	22CS0055	22CS0056	22CS0057	22CS0058	22CS0059
Antibiotics
PEN	<=0.125	<=0.125	<=0.125	<=0.125	<=0.125	<=0.125	<=0.125	<=0.125	<=0.125	<=0.125	<=0.125	<=0.125	<=0.125	<=0.125	<=0.125	<=0.125	<=0.125	=0.25	<=0.125	<=0.125	<=0.125	=0.25	<=0.125	<=0.125	<=0.125	<=0.125	<=0.125	<=0.125	<=0.125	<=0.125	<=0.125	<=0.125	<=0.125	<=0.125	<=0.125	<=0.125	<=0.125	<=0.125	<=0.125	<=0.125	<=0.125	<=0.125	<=0.125	<=0.125	=0.25	<=0.125	<=0.125	<=0.125	<=0.125
PIR	<=1	<=1	<=1	<=1	<=1	<=1	<=1	<=1	<=1	>4	<=1	<=1	=2	<=1	<=1	<=1	>4	>4	>4	>4	<=1	<=1	<=1	<=1	<=1	<=1	<=1	>4	<=1	>4	<=1	=4	<=1	>4	<=1	<=1	<=1	>4	<=1	<=1	=4	<=1	<=1	<=1	<=1	<=1	<=1	<=1	<=1
CET	<=0.125	<=0.125	<=0.125	<=0.125	<=0.125	=0.25	<=0.125	<=0.125	<=0.125	<=0.125	<=0.125	<=0.125	<=0.125	<=0.125	<=0.125	<=0.125	<=0.125	<=0.125	<=0.125	<=0.125	<=0.125	=0.25	<=0.125	<=0.125	<=0.125	<=0.125	<=0.125	<=0.125	<=0.125	<=0.125	<=0.125	<=0.125	<=0.125	<=0.125	<=0.125	<=0.125	<=0.125	<=0.125	<=0.125	<=0.125	<=0.125	<=0.125	<=0.125	<=0.125	=0.5	<=0.125	<=0.125	<=0.125	<=0.125
CLI	<=0.125	<=0.125	<=0.125	<=0.125	<=0.125	<=0.125	<=0.125	<=0.125	<=0.125	>2	=0.25	<=0.125	=2	<=0.125	<=0.125	=1	>2	>2	>2	>2	<=0.125	<=0.125	<=0.125	<=0.125	<=0.125	<=0.125	<=0.125	>2	<=0.125	>2	<=0.125	>2	=0.5	>2	<=0.125	=0.25	=0.5	>2	<=0.125	<=0.125	>2	=0.25	<=0.125	<=0.125	=1	=0.25	=0.5	<=0.125	<=0.125
DOX	=0.5	=0.25	=8	=0.25	=0.25	>8	=0.25	=0.25	=0.25	>8	=0.25	=0.25	>8	>8	>8	=0.25	>8	>8	>8	>8	=0.25	>8	>8	=0.25	=0.25	=8	=0.25	>8	>8	>8	>8	>8	>8	=0.25	=0.25	=0.5	>8	>8	>8	>8	>8	=0.25	=0.5	=0.25	>8	>8	>8	=0.25	=0.25
ERY	<=0.125	<=0.125	<=0.125	<=0.125	<=0.125	<=0.125	<=0.125	<=0.125	<=0.125	<=0.125	<=0.125	<=0.125	<=0.125	<=0.125	<=0.125	<=0.125	>4	>4	>4	>4	<=0.125	<=0.125	<=0.125	<=0.125	<=0.125	<=0.125	<=0.125	>4	<=0.125	>4	<=0.125	<=0.125	<=0.125	<=0.125	<=0.125	=0.25	<=0.125	>4	<=0.125	<=0.125	<=0.125	<=0.125	<=0.125	<=0.125	<=0.125	<=0.125	<=0.125	<=0.125	<=0.125
AMP	<=0.125	<=0.125	<=0.125	<=0.125	<=0.125	<=0.125	<=0.125	<=0.125	<=0.125	<=0.125	<=0.125	<=0.125	<=0.125	<=0.125	<=0.125	<=0.125	<=0.125	<=0.125	<=0.125	<=0.125	<=0.125	=0.25	<=0.125	<=0.125	<=0.125	<=0.125	<=0.125	<=0.125	<=0.125	=0.25	<=0.125	<=0.125	<=0.125	<=0.125	<=0.125	<=0.125	<=0.125	<=0.125	<=0.125	<=0.125	<=0.125	<=0.125	<=0.125	<=0.125	=0.25	<=0.125	<=0.125	<=0.125	<=0.125
TET	=1	=1	>8	=1	=1	>8	>8	=0.5	=0.5	>8	=1	=0.5	>8	>8	>8	=0.5	>8	>8	>8	=0.5	=0.5	>8	>8	=1	=0.5	>8	=0.5	>8	>8	>8	>8	>8	>8	=1	=0.5	=1	>8	>8	>8	>8	>8	=0.5	=1	=1	>8	>8	>8	=0.5	=0.5
VAN	<=0.5	<=0.5	<=0.5	<=0.5	<=0.5	<=0.5	<=0.5	<=0.5	<=0.5	<=0.5	<=0.5	<=0.5	<=0.5	<=0.5	<=0.5	<=0.5	<=0.5	<=0.5	<=0.5	<=0.5	<=0.5	<=0.5	<=0.5	<=0.5	<=0.5	<=0.5	<=0.5	<=0.5	<=0.5	<=0.5	<=0.5	<=0.5	<=0.5	<=0.5	<=0.5	<=0.5	<=0.5	<=0.5	<=0.5	<=0.5	<=0.5	<=0.5	<=0.5	<=0.5	<=0.5	<=0.5	<=0.5	<=0.5	<=0.5
[truncated: 35 more columns]
