# Supplementary material for: Whole-genome sequencing of Streptococcus uberis isolated from cows with mastitis in Thuringia
Source: J Med Microbiol. 2024 Oct 16;73(10):001887. doi: 10.1099/jmm.0.001887 (PMC12453394; doi:10.1099/jmm.0.001887)
Supplement: Supplementary Material 2. [file jmm-73-01887-s002.xlsx]

## Sheet: Sheet1
Sample	Biosample	Sequencing technology	Basepairs	Amount of reads	Q15 (% of bases)	Q30 (% of bases)	Mean read length	Coverage	contigs	GC content	n50	Assembly size
21CS0141	ERS16539692	Illumina	463473064	2175926		0.832429		217	13	36.29	486596	1982753
21CS0142	ERS16539693	Illumina	172436458	1106242		0.8709		87	14	36.37	1038329	1982555
21CS0142	ERS16539693	ONT	293545024	187471	47.6		1565.8	151.146	3	36.55	1986530	2009507
21CS0143	ERS16539694	Illumina	224412483	1045884		0.828049		113	18	36.19	448461	2100650
21CS0143	ERS16539694	ONT	629687206	256639	51.2		2453.6	324.226	2	36.33	2125127	2130167
21CS0144	ERS16539695	Illumina	274473438	1297756		0.833972		139	16	36.22	1011567	1967967
21CS0145	ERS16539696	Illumina	356063173	1648088		0.829785		181	15	36.3	305008	2018427
21CS0146	ERS16539697	Illumina	317334945	1463130		0.837415		160	14	36.41	319942	1852653
21CS0147	ERS16539698	Illumina	437091732	2104376		0.849563		221	11	36.39	410777	1842624
21CS0148	ERS16539699	Illumina	561113307	2569626		0.834384		284	11	36.49	996514	1785478
21CS0149	ERS16539700	Illumina	505839793	2525602		0.847109		256	11	36.48	927817	1785545
21CS0150	ERS16539701	Illumina	288145785	1351492		0.831349		146	24	36.35	365972	1913186
21CS0151	ERS16539702	Illumina	101736310	548344		0.827534		51	24	36.37	168867	1914786
21CS0152	ERS16539703	Illumina	293330591	1328614		0.825832		148	314	37.44	35888	2114496
21CS0154	ERS16539704	Illumina	280853953	1244380		0.820565		142	12	36.5	412861	1859541
21CS0156	ERS16539705	Illumina	345198177	1487602		0.824815		175	15	36.4	410642	1995525
21CS0156	ERS16539705	ONT	183687580	46276	60.7		3969.4	94.5807	1	36.62	2024868	2024868
21CS0157	ERS16539706	Illumina	188230968	799584		0.7988		95	15	36.39	508272	1994558
21CS0158	ERS16539707	Illumina	305565359	1274202		0.770812		154	21	36.61	323331	1888673
21CS0159	ERS16539708	Illumina	435294787	2024168		0.836717		221	12	36.39	403967	1859511
21CS0160	ERS16539709	Illumina	122829720	482902		0.693349		62	12	36.41	1005256	1914172
21CS0160	ERS16539709	ONT	521142432	124849	58		4174.2	268.336	3	36.64	1934870	1943648
21CS0161	ERS16539710	Illumina	405897708	1780356		0.828682		205	29	36.47	271069	1944653
21CS0163	ERS16539711	Illumina	418171523	1815358		0.825814		212	21	36.39	255366	1860374
21CS0165	ERS16539712	Illumina	154041748	723928		0.797303		78	39	36.31	168712	1928494
21CS0166	ERS16539713	Illumina	325628115	1363426		0.810597		165	12	36.45	461012	1903015
21CS0167	ERS16539714	Illumina	374497050	1561666		0.79409		189	12	36.51	353056	1884739
21CS0170	ERS16539715	Illumina	628473936	2846962		0.828084		318	14	36.5	450252	1879143
21CS0170	ERS16539715	ONT	414168214	121442	57.2		3410.4	213.255	39	36.68	1622153	1906305
21CS0171	ERS16539716	Illumina	554026596	2299266		0.805878		280	15	36.51	219738	1879452
21CS0173	ERS16539717	Illumina	266533180	1075850		0.797658		135	12	36.44	1044224	1986524
21CS0174	ERS16539718	Illumina	581888518	2564692		0.827929		294	17	36.31	327544	1974867
21CS0176	ERS16539719	Illumina	219921813	1121526		0.811534		111	13	36.51	441854	1986936
21CS0176	ERS16539719	ONT	592633616	104547	66.1		5668.6	305.147	2	36.69	1865664	1909074
21CS0177	ERS16539720	Illumina	243403988	1027540		0.877869	236	123	21	36.3	1053182	1949427
21CS0177	ERS16539720	ONT	5720342160	950481	72.1		6018.4	2945.4	1	36.63	1903387	1909074
21CS0178	ERS16539721	Illumina	141202765	677300		0.789452		71	287	37.98	38713	3957990
21CS0179	ERS16539722	Illumina	250534125	1156444		0.852697		129	14	36.35	427905	1885455
21CS0180	ERS16539723	Illumina	279666000	1406816		0.870794		144	14	36.5	353874	1912476
21CS0180	ERS16539723	ONT	90152507	15294	53.8		2727.5	46.4195	1	36.7	1942518	1942518
21CS0182	ERS16539724	Illumina	225286500	999208		0.847881		116	11	36.46	1027858	1853951
21CS0185	ERS16539725	Illumina	256360500	1317820		0.861649		132	14	36.31	445622	1971080
21CS0185	ERS16539725	ONT	2392497668	474740	52.1		5039.6	1231.9	2	36.5	1994476	1999518
22CS0021	ERS16539726	Illumina	328219125	1540078		0.832457		169	13	36.44	403232	1809690
22CS0021	ERS16539726	ONT	1051782587	212904	62.8		2369	541.563	1	36.63	1835517	1835517
22CS0022	ERS16539727	Illumina	277723875	1365444		0.82719		143	21	36.46	187452	1806478
22CS0035	ERS16539728	Illumina	268013250	1157212		0.833821		138	12	36.39	232131	1918064
22CS0036	ERS16539729	Illumina	332103375	1583690		0.845924		171	15	36.43	323820	1872896
22CS0046	ERS16539730	Illumina	279666000	1233618		0.839196		144	12	36.39	371524	1917249
22CS0046	ERS16539730	ONT	4134590160	1751507	49.7		2360.6	2128.9	1	36.5	1945006	1945006
22CS0050	ERS16539731	Illumina	213633750	921760		0.874338		110	17	36.48	197786	1926373
22CS0050	ERS16539731	ONT	2550647501	971784	47.1		2624.7	1313.33	15	36.66	1922511	1946142
22CS0051	ERS16539732	Illumina	174791250	749744		0.870586		90	13	36.42	367048	1892942
22CS0052	ERS16539733	Illumina	168964875	815348		0.878911		87	11	36.58	543309	2039694
22CS0053	ERS16539734	Illumina	238881375	1013638		0.867821		123	10	36.49	530457	1876922
22CS0054	ERS16539735	Illumina	203923125	909886		0.862809		105	15	36.47	392941	1799543
22CS0055	ERS16539736	Illumina	198096750	831970		0.831722		102	11	36.6	463285	1888959
22CS0056	ERS16539737	Illumina	69916500	341704		0.869896		36	71	36.51	162589	1975287
22CS0056	ERS16539737	ONT	1334753401	431302	42.7		3094.7	687.264	11	36.65	1950856	1967725
22CS0057	ERS16539738	Illumina	151485750	672342		0.834596		78	7	36.4	506003	1911001
22CS0058	ERS16539739	Illumina	200038875	877938		0.840451		103	12	36.15	1015340	2000760
22CS0059	ERS16539740	Illumina	167022750	728464		0.81667		86	27	36.16	179527	2048131
22CS0059	ERS16539740	ONT	880485940	331370	55.2		2657.1	453.362	1	36.34	2091218	2091218
22CS0060	ERS16539741	Illumina	219460125	994044		0.845703		113	14	36.47	437787	1872308
22CS0061	ERS16539742	Illumina	132064500	648906		0.837682		68	10	36.44	486775	2033949
22CS0061	ERS16539742	ONT	1896712547	303214	52.2		6255.4	976.617	1	36.63	2068964	2068964
22CS0074	ERS16539743	Illumina	314624250	1411508		0.835824		162	21	36.47	164073	1817342
22CS0074	ERS16539743	ONT	3949044820	1182928	41		3338.4	2033.36	2	36.66	1841709	1846751
22CS0083	ERS16539744	Illumina	291318750	1249600		0.828444		150	25	36.2	221486	2037790
22CS0112	ERS16539745	Illumina	252476250	1074276		0.826705		130	13	36.46	378315	1819422
22CS0113	ERS16539746	Illumina	301029375	1328352		0.836885		155	25	36.44	166488	1923323
22CS0120	ERS16539747	Illumina	233055000	1088368		0.830628		120	26	36.2	159753	1963730
22CS0159	ERS16539748	Illumina	301029375	1416154		0.836133		155	21	36.4	291522	1860175
22CS0159	ERS16539748	ONT	1024833676	263462	60.8		3889.9	527.687	2	36.57	1877162	1883612
22CS0165	ERS16539749	Illumina	137890875	590588		0.90212		71	49	36.41	122196	2035693
22CS0171	ERS16539750	Illumina	172849125	733936		0.900135		89	28	36.37	188044	1915337
22CS0177	ERS16539751	Illumina	149543625	656234		0.898331		77	19	36.44	226604	1855886
22CS0188	ERS16539752	Illumina	291318750	1172070		0.862609		150	13	36.48	1030407	1859100
22CS0188	ERS16539752	ONT	963784730	715815	47.9		1346.4	496.253	2	36.71	1888607	1893746
22CS0209	ERS16539753	Illumina	231112875	1103862		0.864384		119	15	36.12	1015264	1999452
22CS0209	ERS16539753	ONT	452090385	197786	51.8		2285.8	232.781	2	36.27	1935357	2026367
22CS0210	ERS16539754	Illumina	190328250	873666		0.831943		98	13	36.43	367288	1872095
22CS0210	ERS16539754	ONT	62322425	16641	46.2		3745.1	32.0898	2	36.59	1894618	1901068
22CS0211	ERS16539755	Illumina	209749500	911550		0.858506		108	20	36.09	326392	2053711
22CS0213	ERS16539756	Illumina	227228625	1033460		0.846744		117	9	36.46	1017719	1920071
22CS0214	ERS16539757	Illumina	110701125	465440		0.869861		57	10	36.49	404169	1858783
22CS0214	ERS16539757	ONT	109644041	37498	43.9		2924	56.4557	1	36.83	1886331	1886331
22CS0215	ERS16539758	Illumina	145659375	682156		0.858743		75	12	36.16	1012560	1985049
22CS0217	ERS16539759	Illumina	312682125	1489518		0.863718		161	19	36.43	379036	1976031
22CS0219	ERS16539760	Illumina	87395625	397400		0.833375		45	16	36.5	423666	1838385
22CS0219	ERS16539760	ONT	203151240	62052	50		3273.9	104.603	2	36.69	1859823	1864952
22CS0220	ERS16539761	Illumina	77685000	345236		0.874298		40	14	36.45	237218	1822028
22CS0223	ERS16539762	Illumina	180617625	807844		0.857908		93	20	36.58	188531	1795483
22CS0224	ERS16539763	Illumina	114585375	501010		0.865445		59	21	36.51	247206	1909278
22CS0225	ERS16539764	Illumina	165080625	745170		0.881985		85	9	36.37	1087183	1909859
22CS0226	ERS16539765	Illumina	137890875	609510		0.860647		71	20	36.5	306734	1807555
22CS0226	ERS16539765	ONT	225821175	77199	57.4		2925.2	116.275	2	36.7	1771611	1834426
22CS0227	ERS16539766	Illumina	190328250	823030		0.858496		98	15	36.44	277714	1998745
22CS0228	ERS16539767	Illumina	102932625	453944		0.862446		53	13	36.42	366031	1854714
22CS0229	ERS16539768	Illumina	108759000	452694		0.848689		56	10	36.59	1007346	1857124
22CS0230	ERS16539769	Illumina	122353875	559158		0.857836		63	12	36.34	1094411	1943515
22CS0231	ERS16539770	Illumina	135948750	579444		0.892932		70	26	36.31	265101	1928890
22CS0232	ERS16539771	Illumina	167022750	712598		0.909709		86	10	36.3	511291	1975727
22CS0234	ERS16539772	Illumina	141775125	637816		0.856828		73	20	36.22	290803	1991019
22CS0234	ERS16539772	ONT	177267636	85046	39.6		2084.4	91.2751	2	36.43	2018306	2024756
22CS0251	ERS16539773	Illumina	178675500	763444		0.900392		92	9	36.49	1017412	1821924
22CS0274	ERS16539774	Illumina	108759000	464730		0.903846		56	20	36.19	231460	1952362
22CS0283	ERS16539775	Illumina	161196375	706344		0.903144		83	26	36.39	180076	1840535
