# Supplementary material for: Whole-genome sequencing of Streptococcus uberis isolated from cows with mastitis in Thuringia
Source: J Med Microbiol. 2024 Oct 16;73(10):001887. doi: 10.1099/jmm.0.001887 (PMC12453394; doi:10.1099/jmm.0.001887)
Supplement: Supplementary Material 3. [file jmm-73-01887-s003.xlsx]

## Sheet: Sheet1
ID	Scheme	Type	Scheme_1	Scheme_2	Scheme_3	Scheme_4	Scheme_5	Scheme_6	Scheme_7
21CS0141	suberis	1985	arcC(92)	ddl(2)	gki(5)	recP(2)	tdk(34)	tpi(4)	yqiL(106)
21CS0142	suberis	1986	arcC(3)	ddl(2)	gki(3)	recP(2)	tdk(165)	tpi(4)	yqiL(97)
21CS0143	suberis	1987	arcC(4)	ddl(1)	gki(2)	recP(3)	tdk(42)	tpi(3)	yqiL(10)
21CS0144	suberis	1988	arcC(4)	ddl(4)	gki(3)	recP(1)	tdk(2)	tpi(2)	yqiL(3)
21CS0145	suberis	1989	arcC(3)	ddl(1)	gki(4)	recP(2)	tdk(3)	tpi(4)	yqiL(3)
21CS0146	suberis	1990	arcC(1)	ddl(1)	gki(10)	recP(1)	tdk(169)	tpi(1)	yqiL(3)
21CS0147	suberis	1991	arcC(6)	ddl(1)	gki(4)	recP(2)	tdk(167)	tpi(1)	yqiL(3)
21CS0148	suberis	1992	arcC(64)	ddl(1)	gki(2)	recP(2)	tdk(76)	tpi(1)	yqiL(3)
21CS0149	suberis	1992	arcC(64)	ddl(1)	gki(2)	recP(2)	tdk(76)	tpi(1)	yqiL(3)
21CS0150	suberis	2020	arcC(1)	ddl(1)	gki(5)	recP(1)	tdk(2)	tpi(1)	yqiL(105)
21CS0151	suberis	1993	arcC(2)	ddl(3)	gki(4)	recP(1)	tdk(1)	tpi(1)	yqiL(3)
21CS0152	suberis	1994	arcC(6)	ddl(1)	gki(4)	recP(2)	tdk(65)	tpi(1)	yqiL(3)
21CS0154	suberis	1995	arcC(64)	ddl(1)	gki(10)	recP(1)	tdk(65)	tpi(1)	yqiL(3)
21CS0156	suberis	1996	arcC(9)	ddl(1)	gki(4)	recP(1)	tdk(169)	tpi(3)	yqiL(3)
21CS0157	suberis	1996	arcC(9)	ddl(1)	gki(4)	recP(1)	tdk(169)	tpi(3)	yqiL(3)
21CS0158	suberis	1997	arcC(1)	ddl(37)	gki(5)	recP(1)	tdk(2)	tpi(3)	yqiL(7)
21CS0159	suberis	1884	arcC(1)	ddl(37)	gki(2)	recP(1)	tdk(2)	tpi(1)	yqiL(3)
21CS0160	suberis	1998	arcC(1)	ddl(37)	gki(12)	recP(2)	tdk(2)	tpi(1)	yqiL(7)
21CS0161	suberis	1999	arcC(2)	ddl(37)	gki(3)	recP(1)	tdk(62)	tpi(1)	yqiL(3)
21CS0163	suberis	1884	arcC(1)	ddl(37)	gki(2)	recP(1)	tdk(2)	tpi(1)	yqiL(3)
21CS0165	suberis	2000	arcC(2)	ddl(4)	gki(3)	recP(4)	tdk(6)	tpi(2)	yqiL(3)
21CS0166	suberis	2001	arcC(64)	ddl(1)	gki(4)	recP(1)	tdk(2)	tpi(1)	yqiL(3)
21CS0167	suberis	1798	arcC(1)	ddl(3)	gki(4)	recP(1)	tdk(76)	tpi(1)	yqiL(3)
21CS0170	suberis	2002	arcC(1)	ddl(1)	gki(28)	recP(1)	tdk(166)	tpi(1)	yqiL(3)
21CS0171	suberis	2002	arcC(1)	ddl(1)	gki(28)	recP(1)	tdk(166)	tpi(1)	yqiL(3)
21CS0173	suberis	2003	arcC(2)	ddl(1)	gki(5)	recP(1)	tdk(43)	tpi(1)	yqiL(7)
21CS0174	suberis	367	arcC(4)	ddl(1)	gki(9)	recP(3)	tdk(2)	tpi(3)	yqiL(5)
21CS0176	suberis	914	arcC(2)	ddl(1)	gki(4)	recP(1)	tdk(65)	tpi(1)	yqiL(3)
21CS0177	suberis	2004	arcC(2)	ddl(90)	gki(4)	recP(1)	tdk(2)	tpi(1)	yqiL(3)
21CS0178	suberis	914	arcC(2)	ddl(1)	gki(4)	recP(1)	tdk(65)	tpi(1)	yqiL(3)
21CS0179	suberis	1996	arcC(9)	ddl(1)	gki(4)	recP(1)	tdk(169)	tpi(3)	yqiL(3)
21CS0180	suberis	2005	arcC(2)	ddl(37)	gki(4)	recP(1)	tdk(1)	tpi(1)	yqiL(10)
21CS0182	suberis	251	arcC(1)	ddl(1)	gki(5)	recP(2)	tdk(3)	tpi(1)	yqiL(3)
21CS0185	suberis	367	arcC(4)	ddl(1)	gki(9)	recP(3)	tdk(2)	tpi(3)	yqiL(5)
22CS0021	suberis	1992	arcC(64)	ddl(1)	gki(2)	recP(2)	tdk(76)	tpi(1)	yqiL(3)
22CS0022	suberis	1992	arcC(64)	ddl(1)	gki(2)	recP(2)	tdk(76)	tpi(1)	yqiL(3)
22CS0035	suberis	2008	arcC(1)	ddl(1)	gki(2)	recP(1)	tdk(169)	tpi(1)	yqiL(3)
22CS0036	suberis	233	arcC(1)	ddl(1)	gki(2)	recP(2)	tdk(2)	tpi(1)	yqiL(3)
22CS0046	suberis	2008	arcC(1)	ddl(1)	gki(2)	recP(1)	tdk(169)	tpi(1)	yqiL(3)
22CS0050	suberis	2009	arcC(64)	ddl(1)	gki(43)	recP(2)	tdk(2)	tpi(1)	yqiL(104)
22CS0051	suberis	2010	arcC(2)	ddl(1)	gki(5)	recP(1)	tdk(43)	tpi(1)	yqiL(3)
22CS0052	suberis	2011	arcC(6)	ddl(1)	gki(4)	recP(2)	tdk(168)	tpi(2)	yqiL(3)
22CS0053	suberis	2002	arcC(1)	ddl(1)	gki(28)	recP(1)	tdk(166)	tpi(1)	yqiL(3)
22CS0054	suberis	2013	arcC(2)	ddl(1)	gki(4)	recP(2)	tdk(76)	tpi(1)	yqiL(3)
22CS0055	suberis	1065	arcC(2)	ddl(1)	gki(5)	recP(1)	tdk(2)	tpi(1)	yqiL(3)
22CS0056	suberis	2014	arcC(1)	ddl(89)	gki(4)	recP(1)	tdk(65)	tpi(1)	yqiL(3)
22CS0057	suberis	2008	arcC(1)	ddl(1)	gki(2)	recP(1)	tdk(169)	tpi(1)	yqiL(3)
22CS0058	suberis	1894	arcC(1)	ddl(10)	gki(3)	recP(2)	tdk(1)	tpi(3)	yqiL(3)
22CS0059	suberis	1389	arcC(3)	ddl(6)	gki(41)	recP(1)	tdk(3)	tpi(2)	yqiL(3)
22CS0060	suberis	2016	arcC(2)	ddl(3)	gki(4)	recP(1)	tdk(62)	tpi(1)	yqiL(3)
22CS0061	suberis	2011	arcC(6)	ddl(1)	gki(4)	recP(2)	tdk(168)	tpi(2)	yqiL(3)
22CS0074	suberis	2017	arcC(4)	ddl(37)	gki(2)	recP(1)	tdk(62)	tpi(1)	yqiL(3)
22CS0083	suberis	1894	arcC(1)	ddl(10)	gki(3)	recP(2)	tdk(1)	tpi(3)	yqiL(3)
22CS0112	suberis	2017	arcC(4)	ddl(37)	gki(2)	recP(1)	tdk(62)	tpi(1)	yqiL(3)
22CS0113	suberis	2018	arcC(6)	ddl(1)	gki(4)	recP(2)	tdk(76)	tpi(1)	yqiL(3)
22CS0120	suberis	1894	arcC(1)	ddl(10)	gki(3)	recP(2)	tdk(1)	tpi(3)	yqiL(3)
22CS0159	suberis	1884	arcC(1)	ddl(37)	gki(2)	recP(1)	tdk(2)	tpi(1)	yqiL(3)
22CS0165	suberis	2019	arcC(1)	ddl(37)	gki(5)	recP(2)	tdk(2)	tpi(2)	yqiL(7)
22CS0171	suberis	2020	arcC(1)	ddl(1)	gki(5)	recP(1)	tdk(2)	tpi(1)	yqiL(105)
22CS0177	suberis	2021	arcC(2)	ddl(1)	gki(4)	recP(2)	tdk(65)	tpi(1)	yqiL(3)
22CS0188	suberis	1765	arcC(1)	ddl(1)	gki(4)	recP(2)	tdk(76)	tpi(1)	yqiL(3)
22CS0209	suberis	1894	arcC(1)	ddl(10)	gki(3)	recP(2)	tdk(1)	tpi(3)	yqiL(3)
22CS0210	suberis	233	arcC(1)	ddl(1)	gki(2)	recP(2)	tdk(2)	tpi(1)	yqiL(3)
22CS0211	suberis	1894	arcC(1)	ddl(10)	gki(3)	recP(2)	tdk(1)	tpi(3)	yqiL(3)
22CS0213	suberis	2022	arcC(3)	ddl(90)	gki(41)	recP(2)	tdk(2)	tpi(1)	yqiL(3)
22CS0214	suberis	2023	arcC(2)	ddl(37)	gki(4)	recP(1)	tdk(2)	tpi(1)	yqiL(3)
22CS0215	suberis	1894	arcC(1)	ddl(10)	gki(3)	recP(2)	tdk(1)	tpi(3)	yqiL(3)
22CS0217	suberis	316	arcC(2)	ddl(1)	gki(4)	recP(1)	tdk(2)	tpi(1)	yqiL(3)
22CS0219	suberis	2024	arcC(1)	ddl(1)	gki(57)	recP(2)	tdk(2)	tpi(65)	yqiL(3)
22CS0220	suberis	2025	arcC(2)	ddl(37)	gki(4)	recP(2)	tdk(2)	tpi(1)	yqiL(3)
22CS0223	suberis	316	arcC(2)	ddl(1)	gki(4)	recP(1)	tdk(2)	tpi(1)	yqiL(3)
22CS0224	suberis	2026	arcC(2)	ddl(1)	gki(4)	recP(1)	tdk(76)	tpi(1)	yqiL(104)
22CS0225	suberis	2027	arcC(1)	ddl(1)	gki(5)	recP(1)	tdk(2)	tpi(65)	yqiL(3)
22CS0226	suberis	2028	arcC(1)	ddl(37)	gki(4)	recP(2)	tdk(2)	tpi(1)	yqiL(3)
22CS0227	suberis	2029	arcC(1)	ddl(1)	gki(3)	recP(2)	tdk(1)	tpi(2)	yqiL(3)
22CS0228	suberis	2030	arcC(2)	ddl(1)	gki(4)	recP(1)	tdk(3)	tpi(1)	yqiL(3)
22CS0229	suberis	241	arcC(1)	ddl(1)	gki(5)	recP(2)	tdk(2)	tpi(1)	yqiL(3)
22CS0230	suberis	1768	arcC(3)	ddl(2)	gki(3)	recP(3)	tdk(5)	tpi(2)	yqiL(3)
22CS0231	suberis	2000	arcC(2)	ddl(4)	gki(3)	recP(4)	tdk(6)	tpi(2)	yqiL(3)
22CS0232	suberis	2031	arcC(1)	ddl(37)	gki(12)	recP(2)	tdk(62)	tpi(1)	yqiL(7)
22CS0234	suberis	386	arcC(1)	ddl(2)	gki(3)	recP(2)	tdk(1)	tpi(1)	yqiL(35)
22CS0251	suberis	1441	arcC(40)	ddl(1)	gki(4)	recP(1)	tdk(2)	tpi(1)	yqiL(3)
22CS0274	suberis	1894	arcC(1)	ddl(10)	gki(3)	recP(2)	tdk(1)	tpi(3)	yqiL(3)
22CS0283	suberis	1991	arcC(6)	ddl(1)	gki(4)	recP(2)	tdk(167)	tpi(1)	yqiL(3)
