# Supplementary material for: Whole-genome sequencing of Streptococcus uberis isolated from cows with mastitis in Thuringia
Source: J Med Microbiol. 2024 Oct 16;73(10):001887. doi: 10.1099/jmm.0.001887 (PMC12453394; doi:10.1099/jmm.0.001887)
Supplement: Supplementary Material 4. [file jmm-73-01887-s004.xlsx]

## Sheet: Clusters+Metadata
Cluster were determined based on cgSNPs with a cut off value of 200 cgSNPs. Clusters are numbered according to size beginning with 1 being the largest cluster.
ID	Acccession_number NCBI	Farmcode	Date_Collection_Sample	Date_Isolation_Sample	Cluster Name
21CS0170	ERS16539715	A1	27.06.2021	2021-07-01	4
22CS0053	ERS16539734	A1	2022-01-17	2022-01-20	4
22CS0214	ERS16539757	A1	2022-03-07	2022-03-10
21CS0171	ERS16539716	A2	28.06.2021	2021-07-01	4
22CS0054	ERS16539735	Aa	2022-01-14	2022-01-20
22CS0220	ERS16539761	Aa	2022-03-05	2022-03-10
22CS0074	ERS16539743	Ab	2022-01-20	2022-01-24	13
22CS0112	ERS16539745	Ab	2022-02-01	2022-02-01	13
21CS0173	ERS16539717	Ab	28.06.2021	2021-07-01
21CS0174	ERS16539718	Ab	28.06.2021	2021-07-01
22CS0225	ERS16539764	Ac	2022-03-07	2022-03-14
22CS0234	ERS16539772	Ad	2022-02-01	2022-03-17
21CS0166	ERS16539713	Ae	28.06.2021	2021-06-30
22CS0215	ERS16539758	Af	08.03.02022	2022-03-10	1
22CS0055	ERS16539736	B	2022-01-17	2022-01-20
21CS0182	ERS16539724	C	2021-07-01	2021-07-01
22CS0230	ERS16539769	D	2022-03-13	2022-03-16
21CS0146	ERS16539697	E1	18.06.2021	2021-06-25
22CS0035	ERS16539728	E2	2022-01-08	2022-01-17	10
22CS0046	ERS16539730	E2	2022-01-12	2022-01-18	10
21CS0156	ERS16539705	E2	28.06.2021	2021-06-28	6
21CS0157	ERS16539706	E2	24.06.2021	2021-06-28	6
22CS0057	ERS16539738	E2	2022-01-15	2022-01-20
22CS0060	ERS16539741	F	2022-01-13	2022-01-20
22CS0058	ERS16539739	G1	2022-01-14	2022-01-20	1
22CS0209	ERS16539753	G2	2022-03-07	2022-03-09	1
22CS0228	ERS16539767	H	2022-03-08	2022-03-15
21CS0150	ERS16539701	I	24.02.2021	2021-06-28	5
22CS0021	ERS16539726	I	2021-12-29	2022-01-04	9
22CS0022	ERS16539727	I	2021-12-29	2022-01-04	9
21CS0151	ERS16539702	I	24.02.2021	2021-06-28
22CS0217	ERS16539759	J	2022-03-05	2022-03-10
21CS0152	ERS16539703	K1	25.06.2021	2021-06-28	2
22CS0159	ERS16539748	K2	2022-02-11	2022-02-18	3
22CS0171	ERS16539750	K2	2022-02-16	2022-02-18	5
21CS0154	ERS16539704	K2	24.06.2021	2021-06-28
21CS0185	ERS16539725	K3	2021-06-27	2021-07-02
22CS0120	ERS16539747	L1	2022-01-31	2022-02-02	1
22CS0211	ERS16539755	L1	2022-03-06	2022-03-09	1
22CS0274	ERS16539774	L1	2022-03-21	2022-04-20	1
21CS0165	ERS16539712	L1	28.06.2021	2021-06-30	7
22CS0231	ERS16539770	L1	2022-06-14	2022-04-20	7
21CS0142	ERS16539693	L1	23.06.2021	2021-06-25
21CS0143	ERS16539694	L1	23.06.2021	2021-06-25
21CS0144	ERS16539695	L1	23.06.2021	2021-06-25
21CS0145	ERS16539696	L1	23.06.2021	2021-06-25
22CS0188	ERS16539752	L1	2022-02-21	2022-02-23
22CS0251	ERS16539773	L1	2022-03-16	2022-04-20
22CS0229	ERS16539768	L2	2022-03-11	2022-03-16
21CS0141	ERS16539692	M	22.06.2021	2021-06-25
22CS0059	ERS16539740	N	2022-01-14	2022-01-20
22CS0056	ERS16539737	O	2022-01-20	2022-01-20
21CS0148	ERS16539699	P	18.06.2021	2021-06-28	2
21CS0149	ERS16539700	P	18.06.2021	2021-06-28	2
21CS0147	ERS16539698	P	18.06.2021	2021-06-28
22CS0113	ERS16539746	P	2022-02-01	2022-02-01
22CS0177	ERS16539751	P	2022-02-18	2022-02-22
22CS0283	ERS16539775	P	2022-03-03	2022-04-20
22CS0083	ERS16539744	Q	2022-01-26	2022-01-26	1
22CS0036	ERS16539729	Q	2022-01-17	2022-01-17	11
22CS0210	ERS16539754	Q	2022-03-07	2022-03-09	11
21CS0159	ERS16539708	Q	28.06.2021	2021-06-30	3
21CS0163	ERS16539711	Q	28.06.2021	2021-06-30	3
21CS0158	ERS16539707	Q	28.06.2021	2021-06-30
21CS0160	ERS16539709	Q	22.06.2021	2021-06-30
21CS0161	ERS16539710	Q	28.06.2021	2021-06-30
22CS0165	ERS16539749	Q	2022-02-14	2022-02-18
22CS0232	ERS16539771	Q	2022-03-14	2022-04-20
21CS0167	ERS16539714	R	28.06.2021	2021-06-28
21CS0180	ERS16539723	S	2022-02-01	2021-06-29
21CS0179	ERS16539722	T	2021-06-28	2021-07-02
22CS0226	ERS16539765	U	2022-02-01	2022-03-16
22CS0223	ERS16539762	V	2022-03-07	2022-03-14
22CS0219	ERS16539760	W1	2022-03-08	2022-03-10
22CS0061	ERS16539742	W2	2022-01-16	2022-01-20	12
21CS0178	ERS16539721	W2	2021-06-28	2021-07-02	8
22CS0227	ERS16539766	W2	2022-03-08	2022-03-14
21CS0176	ERS16539719	W3	03.03.2022	2021-02-07	8
21CS0177	ERS16539720	W3	2021-06-27	2021-07-02
22CS0050	ERS16539731	X	2022-02-28	2022-02-28
22CS0224	ERS16539763	X	2022-03-07	2022-03-14
22CS0213	ERS16539756	Y	2022-03-04	2022-03-10
22CS0052	ERS16539733	Z	2022-01-14	2022-01-19	12
22CS0051	ERS16539732	Z	2022-01-14	2022-01-19

## Sheet: cgSNP_chromosome
snp-dists 0.7.0	21CS0141	21CS0142	21CS0143	21CS0144	21CS0145	21CS0146	21CS0147	21CS0148	21CS0149	21CS0150	21CS0151	21CS0152	21CS0154	21CS0156	21CS0157	21CS0158	21CS0159	21CS0160	21CS0161	21CS0163	21CS0165	21CS0166	21CS0167	21CS0170	21CS0171	21CS0173	21CS0174	21CS0176	21CS0177	21CS0178	21CS0179	21CS0180	21CS0182	21CS0185	22CS0021	22CS0022	22CS0035	22CS0036	22CS0046	22CS0050	22CS0051	22CS0052	22CS0053	22CS0054	22CS0055	22CS0056	22CS0057	22CS0058	22CS0059
21CS0141	0	8303	6337	7072	6978	6838	6604	6265	6256	6863	6699	6235	6680	6745	6749	6670	6944	6849	6861	6942	7037	6613	6873	6860	6858	7049	6203	6598	6903	6591	6733	6817	6841	6328	6348	6353	6781	6776	6774	6621	6734	6392	6854	6929	6904	6675	7070	6422	7057
21CS0142	8303	0	8548	8901	8559	8831	8477	8187	8178	8736	8659	8169	8550	8728	8725	8633	8732	8739	8721	8730	8544	8700	8726	8945	8943	8966	8443	8533	8595	8528	8738	8426	8819	8539	8245	8250	8567	8738	8562	8670	8500	8626	8939	8637	8704	8619	8823	8800	8608
21CS0143	6337	8548	0	6795	6998	6684	6411	6076	6075	6736	6612	6051	6545	6587	6584	6724	6689	6595	6608	6695	6907	6655	6747	6447	6445	6860	5143	6453	6651	6448	6530	6499	6769	5323	6144	6149	6705	6592	6699	6631	6601	6589	6449	6754	6669	6550	6873	6237	6778
21CS0144	7072	8901	6795	0	7429	4855	4870	4346	4337	5339	4982	4333	4880	4658	4655	5511	5090	5474	5120	5088	6083	4973	5122	5643	5651	5175	6986	5056	5480	5057	4636	5023	5454	6967	4465	4470	5014	5059	5008	4922	4780	6660	5651	5027	5082	4972	5318	6190	7079
21CS0145	6978	8559	6998	7429	0	7957	7763	7368	7359	8064	7901	7342	7811	7913	7910	7790	7899	7911	7920	7897	6107	7862	7998	7725	7723	8193	7216	7842	7735	7837	7905	7731	7716	7331	7433	7438	7881	7854	7888	7795	7829	7347	7719	7845	7981	7827	7916	7156	6188
21CS0146	6838	8831	6684	4855	7957	0	3355	2472	2481	4140	3357	2477	3443	3256	3253	4613	3394	4270	3596	3406	7003	3345	3547	4639	4641	3757	6226	3398	4375	3389	3219	3644	3954	6116	2579	2578	3609	3534	3597	3329	3256	6178	4639	3583	3401	3354	3971	5513	7767
21CS0147	6604	8477	6411	4870	7763	3355	0	1964	1973	3963	3103	1952	2965	3425	3422	4476	3264	4237	3376	3270	6889	3174	3231	4246	4254	3487	6130	2983	3956	2982	3391	3079	3584	6023	2062	2067	3459	3361	3455	3178	3005	5929	4258	3228	3257	2864	3818	5444	7380
21CS0148	6265	8187	6076	4346	7368	2472	1964	0	9	3200	2303	44	2363	2735	2732	3802	2484	3542	2685	2496	6470	2446	2565	3770	3772	2857	5719	2358	3358	2353	2721	2518	2939	5578	418	417	2773	2546	2761	2222	2211	5478	3770	2520	2334	2066	3158	4866	7024
21CS0149	6256	8178	6075	4337	7359	2481	1973	9	0	3199	2294	43	2372	2734	2731	3801	2483	3533	2676	2487	6461	2437	2564	3769	3771	2848	5710	2357	3357	2352	2720	2517	2938	5569	427	426	2772	2545	2760	2231	2210	5477	3761	2511	2333	2057	3157	4865	7015
21CS0150	6863	8736	6736	5339	8064	4140	3963	3200	3199	0	3818	3181	3869	4138	4142	4812	4049	4666	4050	4061	7304	4069	4044	4895	4897	3834	6326	4024	4666	4017	4090	4139	4310	6260	3228	3225	4300	4209	4288	3770	3926	6030	4895	4155	3929	3802	4679	5716	7671
21CS0151	6699	8659	6612	4982	7901	3357	3103	2303	2294	3818	0	2291	3077	3576	3573	4489	3323	4194	3418	3327	7045	3317	3325	4396	4398	3552	6250	3349	4291	3340	3547	3331	3468	6141	2446	2439	3498	3304	3488	3188	3111	6027	4388	3197	3260	2452	3890	5511	7493
21CS0152	6235	8169	6051	4333	7342	2477	1952	44	43	3181	2291	0	2365	2713	2710	3779	2478	3508	2668	2490	6442	2456	2538	3756	3758	2844	5692	2343	3353	2336	2699	2502	2911	5549	428	427	2761	2526	2749	2222	2197	5444	3756	2510	2312	2039	3144	4845	7000
21CS0154	6680	8550	6545	4880	7811	3443	2965	2363	2372	3869	3077	2365	0	3558	3555	4357	3103	4111	3341	3109	6935	3217	3484	4291	4299	3318	6249	3191	4239	3182	3511	3304	3689	6136	2458	2457	3441	3209	3437	3041	2832	6127	4297	3249	3261	2998	3851	5596	7475
21CS0156	6745	8728	6587	4658	7913	3256	3425	2735	2734	4138	3576	2713	3558	0	4	4653	3698	4324	3784	3710	7104	3690	3700	4586	4588	3831	6267	3811	4504	3804	318	3686	4116	6173	2846	2839	3462	3695	3450	3581	3441	6080	4586	3726	3535	3362	3925	5447	7549
21CS0157	6749	8725	6584	4655	7910	3253	3422	2732	2731	4142	3573	2710	3555	4	0	4650	3695	4328	3781	3707	7108	3687	3697	4583	4585	3827	6264	3808	4501	3801	314	3683	4113	6170	2843	2836	3466	3692	3454	3585	3438	6084	4583	3723	3539	3359	3929	5444	7546
21CS0158	6670	8633	6724	5511	7790	4613	4476	3802	3801	4812	4489	3779	4357	4653	4650	0	4512	3641	4426	4518	6868	4502	4659	5213	5217	4092	6067	4450	5170	4449	4634	4566	5065	5893	3917	3922	4837	4459	4831	4420	4445	6446	5225	4740	4577	4519	5153	6098	7566
21CS0159	6944	8732	6689	5090	7899	3394	3264	2484	2483	4049	3323	2478	3103	3698	3695	4512	0	4223	3339	12	6976	3343	3535	4583	4585	3626	6370	3318	4380	3311	3650	3477	3861	6252	2526	2525	3624	1829	3612	3184	3148	6279	4583	3429	3261	3080	4058	5573	7515
21CS0160	6849	8739	6595	5474	7911	4270	4237	3542	3533	4666	4194	3508	4111	4324	4328	3641	4223	0	4218	4227	7009	4199	4400	4877	4879	3849	6260	4152	4787	4155	4250	4434	4814	6188	3612	3609	4526	3880	4514	4141	3972	6036	4879	4438	4196	4041	4785	5625	7504
21CS0161	6861	8721	6608	5120	7920	3596	3376	2685	2676	4050	3418	2668	3341	3784	3781	4426	3339	4218	0	3335	7109	3293	3511	4656	4658	3661	6344	3613	4293	3604	3762	3546	3999	6179	2735	2732	3611	3328	3599	3348	3271	6212	4648	3377	3319	3283	3976	5665	7338
21CS0163	6942	8730	6695	5088	7897	3406	3270	2496	2487	4061	3327	2490	3109	3710	3707	4518	12	4227	3335	0	6980	3347	3547	4589	4597	3630	6374	3330	4386	3323	3662	3489	3873	6256	2532	2537	3622	1835	3616	3190	3154	6291	4587	3433	3273	3084	4070	5585	7513
21CS0165	7037	8544	6907	6083	6107	7003	6889	6470	6461	7304	7045	6442	6935	7104	7108	6868	6976	7009	7109	6980	0	7101	7179	7103	7095	7355	7011	6924	6989	6925	7080	6949	7134	7036	6540	6539	6977	6986	6964	6919	6853	7129	7095	6887	7122	6907	7243	6853	6049
21CS0166	6613	8700	6655	4973	7862	3345	3174	2446	2437	4069	3317	2456	3217	3690	3687	4502	3343	4199	3293	3347	7101	0	3626	4511	4513	3664	6163	3259	4304	3258	3672	3520	3819	6088	2592	2589	3603	3395	3591	3160	3082	5892	4509	3431	3176	2978	4100	5394	7397
21CS0167	6873	8726	6747	5122	7998	3547	3231	2565	2564	4044	3325	2538	3484	3700	3697	4659	3535	4400	3511	3547	7179	3626	0	4593	4595	3676	6361	3468	4312	3459	3679	3504	3850	6260	2678	2677	3669	3542	3657	3374	3338	6090	4593	3550	3337	3271	3953	5666	7537
21CS0170	6860	8945	6447	5643	7725	4639	4246	3770	3769	4895	4396	3756	4291	4586	4583	5213	4583	4877	4656	4589	7103	4511	4593	0	16	4430	6464	4547	5204	4546	4454	4681	4974	6466	3844	3847	4699	4519	4693	4481	4312	6404	22	4555	4614	4191	5135	6092	7351
21CS0171	6858	8943	6445	5651	7723	4641	4254	3772	3771	4897	4398	3758	4299	4588	4585	5217	4585	4879	4658	4597	7095	4513	4595	16	0	4432	6456	4549	5212	4548	4456	4683	4976	6458	3852	3849	4707	4527	4695	4489	4320	6396	16	4557	4616	4193	5137	6094	7349
21CS0173	7049	8966	6860	5175	8193	3757	3487	2857	2848	3834	3552	2844	3318	3831	3827	4092	3626	3849	3661	3630	7355	3664	3676	4430	4432	0	6366	3797	4546	3788	3809	3712	4247	6320	2965	2962	3880	3679	3868	3631	3509	6085	4422	3815	3600	3523	4245	5750	7813
21CS0174	6203	8443	5143	6986	7216	6226	6130	5719	5710	6326	6250	5692	6249	6267	6264	6067	6370	6260	6344	6374	7011	6163	6361	6464	6456	6366	0	6007	6523	6004	6228	6155	6409	782	5754	5751	6383	6225	6371	6344	6163	6332	6456	6385	6216	6288	6641	5976	7252
21CS0176	6598	8533	6453	5056	7842	3398	2983	2358	2357	4024	3349	2343	3191	3811	3808	4450	3318	4152	3613	3330	6924	3259	3468	4547	4549	3797	6007	0	4025	19	3757	2912	3817	5959	2469	2462	3687	3288	3675	3155	3194	5966	4557	3501	3437	3211	4090	5487	7390
21CS0177	6903	8595	6651	5480	7735	4375	3956	3358	3357	4666	4291	3353	4239	4504	4501	5170	4380	4787	4293	4386	6989	4304	4312	5204	5212	4546	6523	4025	0	4026	4455	4192	4454	6533	3463	3468	4439	4380	4433	4132	3928	6341	5220	4287	4157	4222	4619	5927	7385
21CS0178	6591	8528	6448	5057	7837	3389	2982	2353	2352	4017	3340	2336	3182	3804	3801	4449	3311	4155	3604	3323	6925	3258	3459	4546	4548	3788	6004	19	4026	0	3760	2905	3808	5956	2462	2455	3684	3281	3672	3146	3197	5965	4546	3490	3432	3208	4091	5484	7381
21CS0179	6733	8738	6530	4636	7905	3219	3391	2721	2720	4090	3547	2699	3511	318	314	4634	3650	4250	3762	3662	7080	3672	3679	4454	4456	3809	6228	3757	4455	3760	0	3625	4151	6117	2836	2829	3475	3646	3463	3542	3435	6054	4464	3686	3486	3321	3930	5423	7536
21CS0180	6817	8426	6499	5023	7731	3644	3079	2518	2517	4139	3331	2502	3304	3686	3683	4566	3477	4434	3546	3489	6949	3520	3504	4681	4683	3712	6155	2912	4192	2905	3625	0	3901	6100	2605	2604	3580	3470	3567	3376	3176	5991	4681	3542	3364	3410	4051	5590	7444
21CS0182	6841	8819	6769	5454	7716	3954	3584	2939	2938	4310	3468	2911	3689	4116	4113	5065	3861	4814	3999	3873	7134	3819	3850	4974	4976	4247	6409	3817	4454	3808	4151	3901	0	6326	2971	2970	4092	3956	4080	3675	3643	6295	4974	3885	3921	3281	4215	5811	7349
21CS0185	6328	8539	5323	6967	7331	6116	6023	5578	5569	6260	6141	5549	6136	6173	6170	5893	6252	6188	6179	6256	7036	6088	6260	6466	6458	6320	782	5959	6533	5956	6117	6100	6326	0	5636	5633	6364	6135	6354	6240	6062	6350	6458	6299	6089	6180	6545	5984	7285
22CS0021	6348	8245	6144	4465	7433	2579	2062	418	427	3228	2446	428	2458	2846	2843	3917	2526	3612	2735	2532	6540	2592	2678	3844	3852	2965	5754	2469	3463	2462	2836	2605	2971	5636	0	9	2866	2587	2860	2320	2243	5530	3850	2606	2401	2130	3295	4958	7095
22CS0022	6353	8250	6149	4470	7438	2578	2067	417	426	3225	2439	427	2457	2839	2836	3922	2525	3609	2732	2537	6539	2589	2677	3847	3849	2962	5751	2462	3468	2455	2829	2604	2970	5633	9	0	2871	2590	2859	2325	2242	5529	3847	2599	2400	2129	3292	4957	7100
22CS0035	6781	8567	6705	5014	7881	3609	3459	2773	2772	4300	3498	2761	3441	3462	3466	4837	3624	4526	3611	3622	6977	3603	3669	4699	4707	3880	6383	3687	4439	3684	3475	3580	4092	6364	2866	2871	0	3609	13	3472	3339	6007	4711	3449	3536	3444	1930	5516	7541
22CS0036	6776	8738	6592	5059	7854	3534	3361	2546	2545	4209	3304	2526	3209	3695	3692	4459	1829	3880	3328	1835	6986	3395	3542	4519	4527	3679	6225	3288	4380	3281	3646	3470	3956	6135	2587	2590	3609	0	3603	3260	3222	6225	4525	3545	3286	3193	4089	5543	7432
22CS0046	6774	8562	6699	5008	7888	3597	3455	2761	2760	4288	3488	2749	3437	3450	3454	4831	3612	4514	3599	3616	6964	3591	3657	4693	4695	3868	6371	3675	4433	3672	3463	3567	4080	6354	2860	2859	13	3603	0	3466	3333	5995	4699	3437	3524	3432	1918	5504	7535
22CS0050	6621	8670	6631	4922	7795	3329	3178	2222	2231	3770	3188	2222	3041	3581	3585	4420	3184	4141	3348	3190	6919	3160	3374	4481	4489	3631	6344	3155	4132	3146	3542	3376	3675	6240	2320	2325	3472	3260	3466	0	3047	5864	4487	3228	3066	2929	3933	5415	7476
22CS0051	6734	8500	6601	4780	7829	3256	3005	2211	2210	3926	3111	2197	2832	3441	3438	4445	3148	3972	3271	3154	6853	3082	3338	4312	4320	3509	6163	3194	3928	3197	3435	3176	3643	6062	2243	2242	3339	3222	3333	3047	0	5984	4328	3229	3106	2878	3686	5506	7441
22CS0052	6392	8626	6589	6660	7347	6178	5929	5478	5477	6030	6027	5444	6127	6080	6084	6446	6279	6036	6212	6291	7129	5892	6090	6404	6396	6085	6332	5966	6341	5965	6054	5991	6295	6350	5530	5529	6007	6225	5995	5864	5984	0	6404	6138	5920	5992	6414	3870	7089
22CS0053	6854	8939	6449	5651	7719	4639	4258	3770	3761	4895	4388	3756	4297	4586	4583	5225	4583	4879	4648	4587	7095	4509	4593	22	16	4422	6456	4557	5220	4546	4464	4681	4974	6458	3850	3847	4711	4525	4699	4487	4328	6404	0	4547	4614	4189	5145	6102	7345
22CS0054	6929	8637	6754	5027	7845	3583	3228	2520	2511	4155	3197	2510	3249	3726	3723	4740	3429	4438	3377	3433	6887	3431	3550	4555	4557	3815	6385	3501	4287	3490	3686	3542	3885	6299	2606	2599	3449	3545	3437	3228	3229	6138	4547	0	3443	3212	3856	5664	7457
22CS0055	6904	8704	6669	5082	7981	3401	3257	2334	2333	3929	3260	2312	3261	3535	3539	4577	3261	4196	3319	3273	7122	3176	3337	4614	4616	3600	6216	3437	4157	3432	3486	3364	3921	6089	2401	2400	3536	3286	3524	3066	3106	5920	4614	3443	0	3053	4032	5591	7611
22CS0056	6675	8619	6550	4972	7827	3354	2864	2066	2057	3802	2452	2039	2998	3362	3359	4519	3080	4041	3283	3084	6907	2978	3271	4191	4193	3523	6288	3211	4222	3208	3321	3410	3281	6180	2130	2129	3444	3193	3432	2929	2878	5992	4189	3212	3053	0	3852	5436	7399
22CS0057	7070	8823	6873	5318	7916	3971	3818	3158	3157	4679	3890	3144	3851	3925	3929	5153	4058	4785	3976	4070	7243	4100	3953	5135	5137	4245	6641	4090	4619	4091	3930	4051	4215	6545	3295	3292	1930	4089	1918	3933	3686	6414	5145	3856	4032	3852	0	5923	7556
22CS0058	6422	8800	6237	6190	7156	5513	5444	4866	4865	5716	5511	4845	5596	5447	5444	6098	5573	5625	5665	5585	6853	5394	5666	6092	6094	5750	5976	5487	5927	5484	5423	5590	5811	5984	4958	4957	5516	5543	5504	5415	5506	3870	6102	5664	5591	5436	5923	0	7143
22CS0059	7057	8608	6778	7079	6188	7767	7380	7024	7015	7671	7493	7000	7475	7549	7546	7566	7515	7504	7338	7513	6049	7397	7537	7351	7349	7813	7252	7390	7385	7381	7536	7444	7349	7285	7095	7100	7541	7432	7535	7476	7441	7089	7345	7457	7611	7399	7556	7143	0
22CS0060	6866	8637	6635	5228	7912	3713	3576	2894	2893	4270	3775	2888	3767	3870	3867	4937	3749	4611	3867	3755	6977	3934	3725	4719	4727	3872	6412	3793	4549	3782	3831	3872	4332	6335	2934	2933	3924	4014	3918	3662	3602	6208	4725	3695	3733	3662	4268	5587	7504
22CS0061	6425	8657	6622	6695	7380	6209	5960	5509	5508	6061	6059	5475	6157	6113	6117	6479	6312	6069	6245	6324	7160	5923	6124	6437	6429	6116	6365	5996	6374	5997	6087	6022	6326	6383	5561	5560	6039	6260	6027	5895	6014	165	6437	6171	5953	6023	6445	3903	7123
22CS0074	6586	8586	6681	5064	7820	3398	3221	2529	2530	4089	3239	2526	3189	3693	3690	4221	3394	4202	3604	3392	6958	3381	3476	4364	4376	3666	6223	3375	4293	3368	3660	3516	4002	6184	2622	2627	3667	3534	3661	3238	3312	6026	4366	3442	3364	3282	4157	5719	7405
22CS0083	6456	8834	6271	6224	7190	5547	5478	4900	4899	5750	5545	4879	5630	5481	5478	6132	5607	5659	5699	5619	6887	5428	5700	6126	6128	5784	6010	5521	5961	5518	5457	5624	5844	6018	4992	4991	5550	5577	5538	5449	5540	3902	6136	5698	5625	5470	5957	78	7177
22CS0112	6578	8578	6665	5062	7812	3414	3225	2535	2544	4087	3241	2532	3189	3687	3684	4213	3400	4204	3610	3406	6946	3381	3482	4356	4354	3678	6209	3365	4283	3368	3650	3522	4002	6176	2632	2631	3667	3538	3661	3244	3296	6006	4362	3450	3370	3290	4151	5709	7397
22CS0113	6361	8308	6134	4461	7433	2704	2118	585	576	3407	2399	601	2572	2987	2984	3998	2677	3659	2862	2673	6570	2652	2703	3914	3916	3014	5848	2579	3641	2574	2934	2707	3191	5735	995	994	2972	2725	2962	2400	2449	5600	3906	2720	2501	2300	3298	5063	7109
22CS0120	6439	8817	6254	6207	7173	5530	5461	4883	4882	5733	5526	4862	5613	5464	5461	6115	5590	5642	5682	5602	6870	5411	5683	6111	6113	5767	5993	5504	5944	5501	5440	5607	5828	6001	4975	4974	5533	5560	5521	5432	5523	3887	6121	5681	5608	5453	5940	63	7160
22CS0159	6947	8735	6692	5089	7902	3409	3267	2499	2498	4056	3326	2493	3112	3701	3698	4517	15	4226	3338	19	6975	3344	3550	4580	4582	3639	6367	3317	4379	3320	3649	3492	3870	6255	2535	2528	3625	1842	3613	3199	3141	6278	4590	3438	3276	3089	4061	5572	7518
22CS0165	6771	8679	6588	5618	7709	5016	4801	4236	4235	5089	4806	4204	4735	5043	5040	1598	4805	4076	4721	4817	6914	4911	4938	5434	5432	4651	6190	4767	5358	4762	5031	4849	5229	6097	4319	4312	5066	4757	5054	4828	4776	6492	5436	5083	4903	4919	5324	6206	7247
22CS0171	6860	8733	6741	5332	8061	4151	3968	3211	3202	45	3821	3192	3880	4149	4153	4813	4060	4659	4053	4064	7297	4064	4055	4896	4898	3837	6319	4025	4667	4028	4091	4150	4321	6253	3239	3236	4305	4220	4293	3781	3927	6031	4898	4158	3940	3799	4680	5717	7670
22CS0177	6693	8376	6436	4830	7659	3198	2653	1460	1451	3639	2834	1424	2691	3195	3191	4344	3088	3990	3086	3092	6910	3033	2920	4420	4422	3249	6042	2994	3988	2987	3209	2883	3466	5950	1641	1640	3240	3105	3228	2792	2667	5960	4412	3009	2845	2725	3576	5368	7310
22CS0188	6833	8739	6680	4990	7904	3573	3389	2516	2515	3924	3396	2517	3373	3582	3579	4578	3531	4270	3791	3543	7119	3657	3400	4404	4406	3807	6317	3414	4243	3417	3549	3479	3964	6232	2694	2693	3649	3509	3637	3349	3354	6104	4414	3642	3515	3282	3995	5653	7499
22CS0209	6417	8795	6240	6185	7151	5516	5447	4869	4860	5719	5506	4848	5599	5450	5447	6101	5576	5620	5660	5580	6848	5389	5669	6095	6097	5745	5971	5490	5930	5487	5426	5593	5814	5979	4961	4960	5519	5546	5507	5418	5509	3873	6097	5659	5594	5431	5926	11	7138
22CS0210	6776	8738	6592	5059	7854	3528	3361	2540	2539	4212	3307	2520	3209	3689	3686	4458	1823	3883	3321	1835	6980	3389	3536	4519	4521	3673	6219	3291	4380	3284	3640	3464	3950	6129	2587	2584	3609	9	3597	3260	3222	6219	4519	3539	3280	3187	4083	5537	7432
22CS0211	6443	8821	6266	6211	7177	5542	5473	4895	4886	5745	5530	4874	5625	5476	5473	6127	5602	5646	5686	5606	6874	5415	5693	6123	6125	5771	5997	5516	5956	5513	5452	5619	5840	6005	4987	4986	5545	5570	5533	5444	5535	3899	6125	5685	5620	5457	5952	75	7164
22CS0213	6804	8726	6607	6070	7657	5248	4920	4302	4293	5247	5078	4288	5163	5111	5108	5591	5279	5050	5175	5277	7192	5179	5094	5023	5035	5232	6251	5103	5548	5104	5039	5187	5448	6195	4323	4326	5289	5106	5283	4774	4785	5933	5035	5215	4927	4990	5456	5761	7217
22CS0214	6810	8699	6637	5072	7938	3423	3240	2340	2349	3879	3195	2340	3310	3593	3590	4505	3326	4145	3345	3338	7117	3343	3452	4665	4667	3629	6241	3435	4188	3426	3576	3310	3869	6142	2450	2443	3581	3366	3569	3161	3105	5991	4665	3364	2115	3119	3973	5507	7482
22CS0215	6466	8844	6281	6234	7200	5557	5488	4910	4909	5760	5555	4889	5640	5491	5488	6142	5617	5669	5707	5629	6897	5438	5710	6136	6138	5794	6020	5531	5971	5528	5467	5634	5855	6028	5002	5001	5560	5587	5548	5459	5550	3912	6146	5708	5635	5478	5967	88	7187
22CS0217	6600	8524	6485	4977	7794	3395	3123	2561	2552	3859	3117	2545	3247	3609	3606	4697	3455	4475	3600	3453	7007	3577	3191	4502	4510	3550	6156	3465	4105	3456	3586	3423	3728	6170	2607	2612	3430	3529	3424	3243	3249	5989	4500	3317	3369	3131	3803	5532	7331
22CS0219	6911	8795	6652	5010	8010	3352	3086	2223	2214	3984	3166	2204	3175	3606	3603	4625	3200	4318	3510	3204	7065	3287	3377	4553	4555	3600	6236	3233	4261	3226	3590	3371	3685	6191	2312	2305	3408	3287	3396	2964	2960	6072	4545	3302	3204	3151	3839	5544	7620
22CS0220	6879	8743	6601	5032	7941	3539	3181	2302	2303	3744	3271	2292	3265	3560	3564	4742	3499	4354	3551	3497	7004	3354	3436	4497	4505	3758	6325	3424	4212	3417	3519	3546	3799	6186	2382	2381	3611	3489	3605	3091	3117	5912	4495	3388	3319	3112	3989	5445	7602
22CS0223	6725	8607	6732	5125	7747	3377	3369	2483	2482	3889	3139	2482	3072	3739	3736	4478	3346	4384	3284	3350	6958	3478	3432	4658	4660	3644	6128	3312	4306	3313	3670	3584	3984	6002	2510	2507	3487	3492	3475	3215	3139	5828	4668	3294	3258	2983	3779	5653	7446
22CS0224	6614	8624	6778	5129	7755	3482	3099	2443	2452	3755	3078	2438	3112	3629	3626	4541	3311	4320	3362	3323	6938	3257	3440	4430	4432	3686	6211	3262	4327	3255	3605	3422	3657	6118	2536	2529	3439	3293	3427	3113	3062	5947	4430	3342	3286	3003	3827	5511	7396
22CS0225	6785	8609	6710	5108	7805	3551	3420	2677	2668	4164	3395	2664	3429	3943	3939	4667	3581	4505	3684	3585	6937	3231	3548	4713	4715	3939	6355	3543	4462	3534	3886	3681	4004	6236	2775	2774	3697	3516	3685	3434	3486	6026	4705	3546	3375	3292	4131	5582	7474
22CS0226	6515	8550	6650	5101	7597	3481	3166	2585	2576	4104	3226	2559	3209	3673	3670	4524	3367	4255	3690	3365	6899	3533	3453	4456	4468	3705	6134	3321	4328	3314	3625	3613	3805	6070	2648	2653	3616	3523	3610	3285	3302	5819	4458	3486	3351	2882	4069	5671	7379
22CS0227	6613	8818	6473	6440	7315	5751	5580	5005	5004	5718	5614	4979	5804	5656	5652	6358	5811	5752	5876	5823	7119	5570	5815	6177	6179	5772	6273	5653	6192	5650	5620	5688	6052	6275	5102	5101	5699	5723	5689	5607	5688	2680	6187	5825	5681	5567	6047	2363	7195
22CS0228	6876	8811	6778	5091	8002	3415	3305	2443	2434	3997	3168	2425	3267	3631	3635	4492	3341	4181	3431	3345	7091	3313	3370	4380	4382	3598	6340	3239	4349	3230	3631	3382	3819	6238	2524	2521	3569	3367	3559	3194	3299	6068	4372	3230	3282	3140	3982	5646	7522
22CS0229	6881	8754	6704	4952	7987	3425	3028	2493	2484	4019	3121	2475	3071	3677	3674	4641	3305	4234	3625	3309	7009	3431	3529	4496	4498	3513	6387	3132	4243	3125	3601	3533	3613	6289	2559	2556	3630	3469	3620	3352	3250	6099	4488	3514	3398	3026	4054	5517	7565
22CS0230	7467	8449	7286	7024	6459	7322	6980	6505	6496	7509	7105	6487	7238	7108	7105	7195	7159	7416	7142	7163	6431	7236	7217	7274	7266	7453	7326	7023	7144	7020	7087	6972	7034	7354	6586	6585	7108	7257	7095	7090	7037	7512	7262	7008	7166	7042	7384	7386	6057
22CS0231	7023	8528	6898	6084	6077	7000	6884	6467	6458	7301	7042	6439	6932	7101	7105	6863	6971	7010	7104	6975	49	7092	7176	7104	7096	7352	7010	6919	6990	6916	7081	6947	7131	7035	6537	6536	6955	6983	6956	6910	6854	7124	7092	6884	7119	6898	7244	6854	6032
22CS0232	6804	8770	6499	5568	7850	4316	4150	3450	3449	4625	4219	3436	4135	4360	4357	3832	4198	1767	3771	4210	7095	4238	4318	4949	4951	3990	6183	4172	4738	4177	4311	4217	4717	6059	3596	3593	4552	3974	4540	4153	3912	5989	4959	4492	4208	4055	4704	5578	7351
22CS0251	6925	8733	6736	4980	7898	3385	3041	2299	2308	3744	3094	2310	3135	3447	3444	4564	3345	4180	3448	3357	6993	3302	3338	4324	4326	3442	6371	3418	4313	3411	3416	3421	3707	6302	2328	2327	3426	3423	3414	3083	3070	6059	4324	3439	3424	3064	3732	5538	7466
22CS0274	6438	8816	6261	6206	7172	5537	5468	4890	4881	5740	5525	4869	5620	5471	5468	6122	5597	5641	5681	5601	6869	5410	5690	6118	6120	5766	5992	5511	5951	5508	5447	5614	5835	6000	4982	4981	5540	5567	5528	5439	5530	3894	6120	5680	5615	5452	5947	70	7159
22CS0283	6721	8518	6541	4885	7871	3134	1296	1903	1912	3707	2951	1899	2843	3303	3300	4329	3135	4027	3270	3147	6886	3105	3194	4129	4131	3404	6117	2978	3916	2975	3271	3208	3538	6006	1942	1935	3355	3219	3343	2888	2899	5904	4135	3053	3037	2727	3757	5436	7524
Reference (22CS0234)	6643	8621	6578	6538	7315	6093	5959	5314	5305	6140	5950	5274	5962	6044	6041	6458	6019	5951	6022	6017	6989	5914	6141	6373	6381	6165	6524	5869	6196	5862	6024	5924	6252	6604	5404	5409	6093	5845	6087	5909	5843	6151	6381	5848	5973	5810	6396	5265	7097
[truncated: 35 more columns]

## Sheet: cgSNP_p22CS0210 
Spalte1	21CS0159	21CS0160	21CS0161	21CS0163	22CS0036	22CS0159	22CS0165	22CS0210	22CS0232	22CS0234	p22CS0210 (reference plasmid from strain 22CS0234)
21CS0159	0	1	1	0	0	0	0	0	1	2	2
21CS0160	1	0	0	1	1	1	1	1	0	3	3
21CS0161	1	0	0	1	1	1	1	1	0	3	3
21CS0163	0	1	1	0	0	0	0	0	1	2	2
22CS0036	0	1	1	0	0	0	0	0	1	2	2
22CS0159	0	1	1	0	0	0	0	0	1	2	2
22CS0165	0	1	1	0	0	0	0	0	1	2	2
22CS0210	0	1	1	0	0	0	0	0	1	2	2
22CS0232	1	0	0	1	1	1	1	1	0	3	3
22CS0234	2	3	3	2	2	2	2	2	3	0	0
p22CS0210 (reference plasmid from strain 22CS0234)	2	3	3	2	2	2	2	2	3	0	0

## Sheet: Metadata_Farms
Farmcode	Number of collected samples
A1	3
A2	2
Aa	2
Ab	4
Ac	1
Ad	1
Ae	1
Af	1
B	1
C	1
D2	1
E1	1
E2	5
F	1
G1	1
G2	1
H	1
I	4
J	1
K1	1
K2	3
K3	1
L1	11
L2	1
M	1
N	1
O	1
P	6
Q	10
R	1
S	1
T	1
U	1
V	1
W1	1
W2	3
W3	2
X	2
Y	1
Z	2
