# Supplementary material for: Whole-genome sequencing of Streptococcus uberis isolated from cows with mastitis in Thuringia
Source: J Med Microbiol. 2024 Oct 16;73(10):001887. doi: 10.1099/jmm.0.001887 (PMC12453394; doi:10.1099/jmm.0.001887)
Supplement: Supplementary Material 5. [file jmm-73-01887-s005.xlsx]

## Sheet: AMRFinder
ID	NUM FOUND	lnu(D)	lsa(E)	lnu(B)	ant(6)-Ia	spw	tet(M)	tet(L)	erm(B)	lnu(A)	lnu(C)	tet(O)	sat4	aph(3')-IIIa	mph(B)	mef(J)	msr(I)	copR	vga(A)	aadE	tet(S)
		LINCOSAMIDE	LINCOSAMIDE/STREPTOGRAMIN	LINCOSAMIDE	AMINOGLYCOSIDE	AMINOGLYCOSIDE	TETRACYCLINE	TETRACYCLINE	LINCOSAMIDE/MACROLIDE/STREPTOGRAMIN	LINCOSAMIDE	LINCOSAMIDE	TETRACYCLINE	STREPTOTHRICIN	AMINOGLYCOSIDE	MACROLIDE	MACROLIDE	MACROLIDE	COPPER	LINCOSAMIDE	AMINOGLYCOSIDE	TETRACYCLINE
		LINCOSAMIDE	LINCOSAMIDE/STREPTOGRAMIN	LINCOSAMIDE	STREPTOMYCIN	AMINOGLYCOSIDE	TETRACYCLINE	TETRACYCLINE	CLINDAMYCIN/ERYTHROMYCIN/STREPTOGRAMIN B	LINCOSAMIDE	LINCOSAMIDE	TETRACYCLINE	STREPTOTHRICIN	AMIKACIN/KANAMYCIN	ERYTHROMYCIN/SPIRAMYCIN/TELITHROMYCIN	MACROLIDE	MACROLIDE	COPPER	LINCOSAMIDE	STREPTOMYCIN	TETRACYCLINE
21CS0141	1	-	-	-	-	-	-	-	-	-	97.56	-	-	-	-	-	-	-	-	-	-
21CS0142	1	-	-	-	-	-	-	-	-	-	97.56	-	-	-	-	-	-	-	-	-	-
21CS0143	3	-	-	-	-	-	-	-	-	-	97.56	100	-	-	-	-	-	-	-	99.65	-
21CS0144	0	-	-	-	-	-	-	-	-	-	-	-	-	-	-	-	-	-	-	-	-
21CS0145	0	-	-	-	-	-	-	-	-	-	-	-	-	-	-	-	-	-	-	-	-
21CS0146	2	-	-	-	-	-	99.69	98.91	-	-	-	-	-	-	-	-	-	-	-	-	-
21CS0147	0	-	-	-	-	-	-	-	-	-	-	-	-	-	-	-	-	-	-	-	-
21CS0148	0	-	-	-	-	-	-	-	-	-	-	-	-	-	-	-	-	-	-	-	-
21CS0149	0	-	-	-	-	-	-	-	-	-	-	-	-	-	-	-	-	-	-	-	-
21CS0150	0	-	-	-	-	-	-	-	-	-	-	-	-	-	-	-	-	-	-	-	-
21CS0151	1	-	-	-	-	-	-	-	-	-	97.56	-	-	-	-	-	-	-	-	-	-
21CS0152	7	-	100	100	100	100	99.84	98.91	-	-	-	-	-	-	-	-	-	96.46	-	-	-
21CS0154	3	99.39	-	-	-	-	99.84	98.91	-	-	-	-	-	-	-	-	-	-	-	-	-
21CS0156	2	-	-	-	-	-	99.69	98.91	-	-	-	-	-	-	-	-	-	-	-	-	-
21CS0157	2	-	-	-	-	-	99.69	98.91	-	-	-	-	-	-	-	-	-	-	-	-	-
21CS0158	0	-	-	-	-	-	-	-	-	-	-	-	-	-	-	-	-	-	-	-	-
21CS0159	8	-	100	100	100	100	99.84	98.91	99.59	100	-	-	-	-	-	-	-	-	-	-	-
21CS0160	8	-	-	-	100	98.88	99.69	99.12	99.59	100	-	-	-	-	-	99.24	99.59	-	-	-	-
21CS0161	3	-	-	-	-	-	-	98.91	99.59	100	-	-	-	-	-	-	-	-	-	-	-
21CS0163	8	-	100	100	100	100	99.84	98.91	100	100	-	-	-	-	-	-	-	-	-	-	-
21CS0165	0	-	-	-	-	-	-	-	-	-	-	-	-	-	-	-	-	-	-	-	-
21CS0166	1	-	-	-	-	-	99.84	-	-	-	-	-	-	-	-	-	-	-	-	-	-
21CS0167	3	-	-	-	-	-	99.37	98.91	-	-	97.56	-	-	-	-	-	-	-	-	-	-
21CS0170	0	-	-	-	-	-	-	-	-	-	-	-	-	-	-	-	-	-	-	-	-
21CS0171	0	-	-	-	-	-	-	-	-	-	-	-	-	-	-	-	-	-	-	-	-
21CS0173	2	-	-	-	-	-	100	-	-	-	97.56	-	-	-	-	-	-	-	-	-	-
21CS0174	0	-	-	-	-	-	-	-	-	-	-	-	-	-	-	-	-	-	-	-	-
21CS0176	9	99.39	-	-	100	-	99.84	98.91	100	-	-	100	100	100	100	-	-	-	-	-	-
21CS0177	2	-	-	-	-	-	99.84	98.91	-	-	-	-	-	-	-	-	-	-	-	-	-
21CS0178	9	99.39	-	-	100	-	99.84	98.91	100	-	-	100	100	100	100	-	-	-	-	-	-
21CS0179	2	-	-	-	-	-	99.69	98.91	-	-	-	-	-	-	-	-	-	-	-	-	-
21CS0180	6	-	100	100	100	100	99.84	98.91	-	-	-	-	-	-	-	-	-	-	-	-	-
21CS0182	5	99.39	-	-	-	-	99.84	98.91	-	-	97.56	-	-	-	100	-	-	-	-	-	-
21CS0185	5	-	100	100	100	100	-	-	-	-	97.56	-	-	-	-	-	-	-	-	-	-
22CS0021	0	-	-	-	-	-	-	-	-	-	-	-	-	-	-	-	-	-	-	-	-
22CS0022	0	-	-	-	-	-	-	-	-	-	-	-	-	-	-	-	-	-	-	-	-
22CS0035	3	-	-	-	-	-	99.69	98.91	-	-	97.56	-	-	-	-	-	-	-	-	-	-
22CS0036	8	-	100	100	100	100	99.84	98.91	99.59	100	-	-	-	-	-	-	-	-	-	-	-
22CS0046	3	-	-	-	-	-	99.69	98.91	-	-	97.56	-	-	-	-	-	-	-	-	-	-
22CS0050	2	-	-	-	-	-	99.84	98.91	-	-	-	-	-	-	-	-	-	-	-	-	-
22CS0051	6	-	100	100	100	100	99.84	98.91	-	-	-	-	-	-	-	-	-	-	-	-	-
22CS0052	1	99.39	-	-	-	-	-	-	-	-	-	-	-	-	-	-	-	-	-	-	-
22CS0053	0	-	-	-	-	-	-	-	-	-	-	-	-	-	-	-	-	-	-	-	-
22CS0054	0	-	-	-	-	-	-	-	-	-	-	-	-	-	-	-	-	-	-	-	-
22CS0055	3	99.39	-	-	-	-	99.84	98.91	-	-	-	-	-	-	-	-	-	-	-	-	-
22CS0056	4	-	-	-	-	-	99.84	98.91	-	-	97.56	-	-	-	-	-	-	-	97.92	-	-
22CS0057	3	-	-	-	-	-	99.69	98.91	-	-	97.56	-	-	-	-	-	-	-	-	-	-
22CS0058	0	-	-	-	-	-	-	-	-	-	-	-	-	-	-	-	-	-	-	-	-
22CS0059	0	-	-	-	-	-	-	-	-	-	-	-	-	-	-	-	-	-	-	-	-
22CS0060	2	-	-	-	-	-	99.84	98.91	-	-	-	-	-	-	-	-	-	-	-	-	-
22CS0061	1	99.39	-	-	-	-	-	-	-	-	-	-	-	-	-	-	-	-	-	-	-
22CS0074	1	-	-	-	-	-	-	-	-	-	97.56	-	-	-	-	-	-	-	-	-	-
22CS0083	0	-	-	-	-	-	-	-	-	-	-	-	-	-	-	-	-	-	-	-	-
22CS0112	1	-	-	-	-	-	-	-	-	-	97.56	-	-	-	-	-	-	-	-	-	-
22CS0113	2	-	-	-	100	94.27	-	-	-	-	-	-	-	-	-	-	-	-	-	-	-
22CS0120	0	-	-	-	-	-	-	-	-	-	-	-	-	-	-	-	-	-	-	-	-
22CS0159	8	-	100	100	100	100	99.84	98.91	99.59	100	-	-	-	-	-	-	-	-	-	-	-
22CS0165	11	-	99.8	100	100	100	-	-	99.59	100	-	-	100	100	-	99.24	99.59	-	-	-	100
22CS0171	0	-	-	-	-	-	-	-	-	-	-	-	-	-	-	-	-	-	-	-	-
22CS0177	2	-	-	-	-	-	99.84	98.91	-	-	-	-	-	-	-	-	-	-	-	-	-
22CS0188	1	99.39	-	-	-	-	-	-	-	-	-	-	-	-	-	-	-	-	-	-	-
22CS0209	1	-	-	-	-	-	-	-	-	-	97.56	-	-	-	-	-	-	-	-	-	-
22CS0210	8	-	100	100	100	100	99.84	98.91	100	100	-	-	-	-	-	-	-	-	-	-	-
22CS0211	0	-	-	-	-	-	-	-	-	-	-	-	-	-	-	-	-	-	-	-	-
22CS0213	0	-	-	-	-	-	-	-	-	-	-	-	-	-	-	-	-	-	-	-	-
22CS0214	2	-	-	-	-	-	99.84	98.91	-	-	-	-	-	-	-	-	-	-	-	-	-
22CS0215	0	-	-	-	-	-	-	-	-	-	-	-	-	-	-	-	-	-	-	-	-
22CS0217	0	-	-	-	-	-	-	-	-	-	-	-	-	-	-	-	-	-	-	-	-
22CS0219	5	99.39	100	100	100	100	-	-	-	-	-	-	-	-	-	-	-	-	-	-	-
22CS0220	1	-	-	-	-	-	-	-	-	-	97.56	-	-	-	-	-	-	-	-	-	-
22CS0223	1	99.39	-	-	-	-	-	-	-	-	-	-	-	-	-	-	-	-	-	-	-
22CS0224	2	99.39	-	-	-	-	-	-	-	-	97.56	-	-	-	-	-	-	-	-	-	-
22CS0225	6	-	100	100	100	100	99.84	98.91	-	-	-	-	-	-	-	-	-	-	-	-	-
22CS0226	3	99.39	-	-	-	-	99.84	98.91	-	-	-	-	-	-	-	-	-	-	-	-	-
22CS0227	0	-	-	-	-	-	-	-	-	-	-	-	-	-	-	-	-	-	-	-	-
22CS0228	0	-	-	-	-	-	-	-	-	-	-	-	-	-	-	-	-	-	-	-	-
22CS0229	0	-	-	-	-	-	-	-	-	-	-	-	-	-	-	-	-	-	-	-	-
22CS0230	0	-	-	-	-	-	-	-	-	-	-	-	-	-	-	-	-	-	-	-	-
22CS0231	0	-	-	-	-	-	-	-	-	-	-	-	-	-	-	-	-	-	-	-	-
22CS0232	9	-	-	-	100	98.88	99.69	99.12	99.59	100	97.56	-	-	-	-	99.24	99.59	-	-	-	-
22CS0234	4	-	100	100	100	100	-	-	100	100	-	-	-	-	-	-	-	-	-	-	-
22CS0251	1	99.39	-	-	-	-	-	-	-	-	-	-	-	-	-	-	-	-	-	-	-
22CS0274	0	-	-	-	-	-	-	-	-	-	-	-	-	-	-	-	-	-	-	-	-
22CS0283	0	-	-	-	-	-	-	-	-	-	-	-	-	-	-	-	-	-	-	-	-

## Sheet: ResFinder
ID	NUM FOUND	Coverage ant.6..Ia_1	Coverage ant.6..Ia_2	Coverage ant.6..Ia_3	Coverage aph.3...III_1	Coverage erm.B._18	Coverage lnu.A._1	Coverage lnu.B._2	Coverage lnu.C._1	Coverage lnu.D._1	Coverage lsa.E._1	Coverage mph.B._1	Coverage tet.L._2	Coverage tet.M._10	Coverage tet.M._4	Coverage tet.M._5	Coverage tet.O._3	Coverage tet.S._3
21CS0141	1	.	.	.	.	.	.	.	100.00	.	.	.	.	.	.	.	.	.
21CS0142	1	.	.	.	.	.	.	.	100.00	.	.	.	.	.	.	.	.	.
21CS0143	3	.	.	100.00	.	.	.	.	100.00	.	.	.	.	.	.	.	100.00	.
21CS0144	0	.	.	.	.	.	.	.	.	.	.	.	.	.	.	.	.	.
21CS0145	0	.	.	.	.	.	.	.	.	.	.	.	.	.	.	.	.	.
21CS0146	2	.	.	.	.	.	.	.	.	.	.	.	99.42	.	.	100.00	.	.
21CS0147	0	.	.	.	.	.	.	.	.	.	.	.	.	.	.	.	.	.
21CS0148	0	.	.	.	.	.	.	.	.	.	.	.	.	.	.	.	.	.
21CS0149	0	.	.	.	.	.	.	.	.	.	.	.	.	.	.	.	.	.
21CS0150	0	.	.	.	.	.	.	.	.	.	.	.	.	.	.	.	.	.
21CS0151	1	.	.	.	.	.	.	.	100.00	.	.	.	.	.	.	.	.	.
21CS0152	5	.	100.00	.	.	.	.	100.00	.	.	100.00	.	99.42	.	.	100.00	.	.
21CS0154	0	.	.	.	.	.	.	.	.	100.00	.	.	99.42	.	.	100.00	.	.
21CS0156	2	.	.	.	.	.	.	.	.	.	.	.	99.42	.	.	100.00	.	.
21CS0157	2	.	.	.	.	.	.	.	.	.	.	.	99.42	.	.	100.00	.	.
21CS0158	1	.	.	.	.	.	.	.	.	100.00	.	.	.	.	.	.	.	.
21CS0159	7	.	100.00	.	.	100.00	100.00	100.00	.	.	100.00	.	99.42	.	.	100.00	.	.
21CS0160	5	.	100.00	.	.	100.00	100.00	.	.	.	.	.	99.42	.	.	100.00	.	.
21CS0161	3	.	.	.	.	100.00	100.00	.	.	.	.	.	99.42	.	.	.	.	.
21CS0163	6	.	100.00	.	.	.	100.00	100.00	.	.	100.00	.	99.42	.	.	100.00	.	.
21CS0165	0	.	.	.	.	.	.	.	.	.	.	.	.	.	.	.	.	.
21CS0166	1	.	.	.	.	.	.	.	.	.	.	.	.	.	.	100.00	.	.
21CS0167	3	.	.	.	.	.	.	.	100.00	.	.	.	99.42	100.00	.	.	.	.
21CS0170	0	.	.	.	.	.	.	.	.	.	.	.	.	.	.	.	.	.
21CS0171	0	.	.	.	.	.	.	.	.	.	.	.	.	.	.	.	.	.
21CS0173	2	.	.	.	.	.	.	.	100.00	.	.	.	.	.	100.00	.	.	.
21CS0174	0	.	.	.	.	.	.	.	.	.	.	.	.	.	.	.	.	.
21CS0176	8	100.00	.	.	100.00	100.00	.	.	.	100.00	.	100.00	99.42	.	.	100.00	100.00	.
21CS0177	2	.	.	.	.	.	.	.	.	.	.	.	99.42	.	.	100.00	.	.
21CS0178	8	100.00	.	.	100.00	100.00	.	.	.	100.00	.	100.00	99.42	.	.	100.00	100.00	.
21CS0179	2	.	.	.	.	.	.	.	.	.	.	.	99.42	.	.	100.00	.	.
21CS0180	5	.	100.00	.	.	.	.	100.00	.	.	100.00	.	99.42	.	.	100.00	.	.
21CS0182	5	.	.	.	.	.	.	.	100.00	100.00	.	100.00	99.42	.	.	100.00	.	.
21CS0185	4	.	100.00	.	.	.	.	100.00	100.00	.	100.00	.	.	.	.	.	.	.
22CS0021	0	.	.	.	.	.	.	.	.	.	.	.	.	.	.	.	.	.
22CS0022	0	.	.	.	.	.	.	.	.	.	.	.	.	.	.	.	.	.
22CS0035	3	.	.	.	.	.	.	.	100.00	.	.	.	99.42	.	.	100.00	.	.
22CS0036	7	.	100.00	.	.	100.00	100.00	100.00	.	.	100.00	.	99.42	.	.	100.00	.	.
22CS0046	3	.	.	.	.	.	.	.	100.00	.	.	.	99.42	.	.	100.00	.	.
22CS0050	2	.	.	.	.	.	.	.	.	.	.	.	99.42	.	.	100.00	.	.
22CS0051	5	.	100.00	.	.	.	.	100.00	.	.	100.00	.	99.42	.	.	100.00	.	.
22CS0052	1	.	.	.	.	.	.	.	.	100.00	.	.	.	.	.	.	.	.
22CS0053	0	.	.	.	.	.	.	.	.	.	.	.	.	.	.	.	.	.
22CS0054	0	.	.	.	.	.	.	.	.	.	.	.	.	.	.	.	.	.
22CS0055	3	.	.	.	.	.	.	.	.	100.00	.	.	99.42	.	.	100.00	.	.
22CS0056	3	.	.	.	.	.	.	.	100.00	.	.	.	99.42	.	.	100.00	.	.
22CS0057	3	.	.	.	.	.	.	.	100.00	.	.	.	99.42	.	.	100.00	.	.
22CS0058	0	.	.	.	.	.	.	.	.	.	.	.	.	.	.	.	.	.
22CS0059	0	.	.	.	.	.	.	.	.	.	.	.	.	.	.	.	.	.
22CS0060	2	.	.	.	.	.	.	.	.	.	.	.	99.42	.	.	100.00	.	.
22CS0061	1	.	.	.	.	.	.	.	.	100.00	.	.	.	.	.	.	.	.
22CS0074	1	.	.	.	.	.	.	.	100.00	.	.	.	.	.	.	.	.	.
22CS0083	0	.	.	.	.	.	.	.	.	.	.	.	.	.	.	.	.	.
22CS0112	1	.	.	.	.	.	.	.	100.00	.	.	.	.	.	.	.	.	.
22CS0113	1	.	100.00	.	.	.	.	.	.	.	.	.	.	.	.	.	.	.
22CS0120	0	.	.	.	.	.	.	.	.	.	.	.	.	.	.	.	.	.
22CS0159	7	.	100.00	.	.	100.00	100.00	100.00	.	.	100.00	.	99.42	.	.	100.00	.	.
22CS0165	7	100.00	.	.	100.00	100.00	100.00	100.00	.	.	100.00	.	.	.	.	.	.	100.00
22CS0171	0	.	.	.	.	.	.	.	.	.	.	.	.	.	.	.	.	.
22CS0177	2	.	.	.	.	.	.	.	.	.	.	.	99.42	.	.	100.00	.	.
22CS0209	1	.	.	.	.	.	.	.	100.00	.	.	.	.	.	.	.	.	.
22CS0210	7	.	100.00	.	.	85.04	100.00	100.00	.	.	100.00	.	99.42	.	.	100.00	.	.
22CS0211	0	.	.	.	.	.	.	.	.	.	.	.	.	.	.	.	.	.
22CS0213	0	.	.	.	.	.	.	.	.	.	.	.	.	.	.	.	.	.
22CS0214	2	.	.	.	.	.	.	.	.	.	.	.	99.42	.	.	100.00	.	.
22CS0215	0	.	.	.	.	.	.	.	.	.	.	.	.	.	.	.	.	.
22CS0217	0	.	.	.	.	.	.	.	.	.	.	.	.	.	.	.	.	.
22CS0219	4	.	100.00	.	.	.	.	100.00	.	100.00	100.00	.	.	.	.	.	.	.
22CS0220	1	.	.	.	.	.	.	.	100.00	.	.	.	.	.	.	.	.	.
22CS0223	1	.	.	.	.	.	.	.	.	100.00	.	.	.	.	.	.	.	.
22CS0224	2	.	.	.	.	.	.	.	100.00	100.00	.	.	.	.	.	.	.	.
22CS0225	5	.	100.00	.	.	.	.	100.00	.	.	100.00	.	99.42	.	.	100.00	.	.
22CS0226	3	.	.	.	.	.	.	.	.	100.00	.	.	99.42	.	.	100.00	.	.
22CS0227	0	.	.	.	.	.	.	.	.	.	.	.	.	.	.	.	.	.
22CS0228	0	.	.	.	.	.	.	.	.	.	.	.	.	.	.	.	.	.
22CS0229	0	.	.	.	.	.	.	.	.	.	.	.	.	.	.	.	.	.
22CS0230	0	.	.	.	.	.	.	.	.	.	.	.	.	.	.	.	.	.
22CS0231	0	.	.	.	.	.	.	.	.	.	.	.	.	.	.	.	.	.
22CS0232	6	.	100.00	.	.	100.00	100.00	.	100.00	.	.	.	99.42	.	.	100.00	.	.
22CS0234	5	.	100.00	.	.	86.88	100.00	100.00	.	.	100.00	.	.	.	.	.	.	.
22CS0251	1	.	.	.	.	.	.	.	.	100.00	.	.	.	.	.	.	.	.
22CS0274	0	.	.	.	.	.	.	.	.	.	.	.	.	.	.	.	.	.
22CS0283	0	.	.	.	.	.	.	.	.	.	.	.	.	.	.	.	.	.
GCF_99460135	0	.	.	.	.	.	.	.	.	.	.	.	.	.	.	.	.	.

## Sheet: CARD
ID	NUM FOUND	Coverage ANT.6..Ia	Coverage APH.3...IIIa	Coverage ErmB	Coverage SAT.4	Coverage aad.6.	Coverage lnuA	Coverage lnuC	Coverage lnuD	Coverage lsaE	Coverage tet.L.	Coverage tetM	Coverage tetO	Coverage tetS
21CS0141	1	.	.	.	.	.	.	100.00	.	.	.	.	.	.
21CS0142	1	.	.	.	.	.	.	100.00	.	.	.	.	.	.
21CS0143	2	.	.	.	.	.	.	100.00	.	.	.	.	100.00	.
21CS0144	0	.	.	.	.	.	.	.	.	.	.	.	.	.
21CS0145	0	.	.	.	.	.	.	.	.	.	.	.	.	.
21CS0146	2	.	.	.	.	.	.	.	.	.	99.42	100.00	.	.
21CS0147	0	.	.	.	.	.	.	.	.	.	.	.	.	.
21CS0148	0	.	.	.	.	.	.	.	.	.	.	.	.	.
21CS0149	0	.	.	.	.	.	.	.	.	.	.	.	.	.
21CS0150	0	.	.	.	.	.	.	.	.	.	.	.	.	.
21CS0151	1	.	.	.	.	.	.	100.00	.	.	.	.	.	.
21CS0152	4	100.00	.	.	.	.	.	.	.	100.00	99.42	100.00	.	.
21CS0154	3	.	.	.	.	.	.	.	100.00	.	99.42	100.00	.	.
21CS0156	2	.	.	.	.	.	.	.	.	.	99.42	100.00	.	.
21CS0157	2	.	.	.	.	.	.	.	.	.	99.42	100.00	.	.
21CS0158	1	.	.	.	.	.	.	.	100.00	.	.	.	.	.
21CS0159	6	100.00	.	99.87	.	.	100.00	.	.	100.00	99.42	100.00	.	.
21CS0160	5	100.00	.	99.87	.	.	100.00	.	.	.	99.42	100.00	.	.
21CS0161	3	.	.	99.87	.	.	100.00	.	.	.	99.42	.	.	.
21CS0163	5	100.00	.	.	.	.	100.00	.	.	100.00	99.42	100.00	.	.
21CS0165	0	.	.	.	.	.	.	.	.	.	.	.	.	.
21CS0166	1	.	.	.	.	.	.	.	.	.	.	100.00	.	.
21CS0167	3	.	.	.	.	.	.	100.00	.	.	99.42	100.00	.	.
21CS0170	0	.	.	.	.	.	.	.	.	.	.	.	.	.
21CS0171	0	.	.	.	.	.	.	.	.	.	.	.	.	.
21CS0173	2	.	.	.	.	.	.	100.00	.	.	.	100.00	.	.
21CS0174	0	.	.	.	.	.	.	.	.	.	.	.	.	.
21CS0176	8	.	100.00	99.87	100.00	100.00	.	.	100.00	.	99.42	100.00	100.00	.
21CS0177	2	.	.	.	.	.	.	.	.	.	99.42	100.00	.	.
21CS0178	8	.	100.00	99.87	100.00	100.00	.	.	100.00	.	99.42	100.00	100.00	.
21CS0179	2	.	.	.	.	.	.	.	.	.	99.42	100.00	.	.
21CS0180	4	100.00	.	.	.	.	.	.	.	100.00	99.42	100.00	.	.
21CS0182	4	.	.	.	.	.	.	100.00	100.00	.	99.42	100.00	.	.
21CS0185	3	100.00	.	.	.	.	.	100.00	.	100.00	.	.	.	.
22CS0021	0	.	.	.	.	.	.	.	.	.	.	.	.	.
22CS0022	0	.	.	.	.	.	.	.	.	.	.	.	.	.
22CS0035	3	.	.	.	.	.	.	100.00	.	.	99.42	100.00	.	.
22CS0036	6	100.00	.	99.87	.	.	100.00	.	.	100.00	99.42	100.00	.	.
22CS0046	3	.	.	.	.	.	.	100.00	.	.	99.42	100.00	.	.
22CS0050	2	.	.	.	.	.	.	.	.	.	99.42	100.00	.	.
22CS0051	4	100.00	.	.	.	.	.	.	.	100.00	99.42	100.00	.	.
22CS0052	1	.	.	.	.	.	.	.	100.00	.	.	.	.	.
22CS0053	0	.	.	.	.	.	.	.	.	.	.	.	.	.
22CS0054	0	.	.	.	.	.	.	.	.	.	.	.	.	.
22CS0055	3	.	.	.	.	.	.	.	100.00	.	99.42	100.00	.	.
22CS0056	3	.	.	.	.	.	.	100.00	.	.	99.42	100.00	.	.
22CS0057	3	.	.	.	.	.	.	100.00	.	.	99.42	100.00	.	.
22CS0058	0	.	.	.	.	.	.	.	.	.	.	.	.	.
22CS0059	0	.	.	.	.	.	.	.	.	.	.	.	.	.
22CS0060	2	.	.	.	.	.	.	.	.	.	99.42	100.00	.	.
22CS0061	1	.	.	.	.	.	.	.	100.00	.	.	.	.	.
22CS0074	1	.	.	.	.	.	.	100.00	.	.	.	.	.	.
22CS0083	0	.	.	.	.	.	.	.	.	.	.	.	.	.
22CS0112	1	.	.	.	.	.	.	100.00	.	.	.	.	.	.
22CS0113	1	100.00	.	.	.	.	.	.	.	.	.	.	.	.
22CS0120	0	.	.	.	.	.	.	.	.	.	.	.	.	.
22CS0159	6	100.00	.	99.87	.	.	100.00	.	.	100.00	99.42	100.00	.	.
22CS0165	7	.	100.00	99.87	100.00	100.00	100.00	.	.	100.00	.	.	.	100.00
22CS0171	0	.	.	.	.	.	.	.	.	.	.	.	.	.
22CS0177	2	.	.	.	.	.	.	.	.	.	99.42	100.00	.	.
22CS0209	1	.	.	.	.	.	.	100.00	.	.	.	.	.	.
22CS0210	6	100.00	.	83.53	.	.	100.00	.	.	100.00	99.42	100.00	.	.
22CS0211	0	.	.	.	.	.	.	.	.	.	.	.	.	.
22CS0213	0	.	.	.	.	.	.	.	.	.	.	.	.	.
22CS0214	2	.	.	.	.	.	.	.	.	.	99.42	100.00	.	.
22CS0215	0	.	.	.	.	.	.	.	.	.	.	.	.	.
22CS0217	0	.	.	.	.	.	.	.	.	.	.	.	.	.
22CS0219	3	100.00	.	.	.	.	.	.	100.00	100.00	.	.	.	.
22CS0220	1	.	.	.	.	.	.	100.00	.	.	.	.	.	.
22CS0223	1	.	.	.	.	.	.	.	100.00	.	.	.	.	.
22CS0224	2	.	.	.	.	.	.	100.00	100.00	.	.	.	.	.
22CS0225	4	100.00	.	.	.	.	.	.	.	100.00	99.42	100.00	.	.
22CS0226	3	.	.	.	.	.	.	.	100.00	.	99.42	100.00	.	.
22CS0227	0	.	.	.	.	.	.	.	.	.	.	.	.	.
22CS0228	0	.	.	.	.	.	.	.	.	.	.	.	.	.
22CS0229	0	.	.	.	.	.	.	.	.	.	.	.	.	.
22CS0230	0	.	.	.	.	.	.	.	.	.	.	.	.	.
22CS0231	0	.	.	.	.	.	.	.	.	.	.	.	.	.
22CS0232	6	100.00	.	99.87	.	.	100.00	100.00	.	.	99.42	100.00	.	.
22CS0234	4	100.00	.	85.94	.	.	100.00	.	.	100.00	.	.	.	.
22CS0251	1	.	.	.	.	.	.	.	100.00	.	.	.	.	.
22CS0274	0	.	.	.	.	.	.	.	.	.	.	.	.	.
22CS0283	0	.	.	.	.	.	.	.	.	.	.	.	.	.
GCF_99460135	0	.	.	.	.	.	.	.	.	.	.	.	.	.
