# Supplementary material for: Whole-genome sequencing of Streptococcus uberis isolated from cows with mastitis in Thuringia
Source: J Med Microbiol. 2024 Oct 16;73(10):001887. doi: 10.1099/jmm.0.001887 (PMC12453394; doi:10.1099/jmm.0.001887)
Supplement: Supplementary Material 6. [file jmm-73-01887-s006.xlsx]

## Sheet: Sheet2
Gene	Pos_Gene	Ref_Pos	Ref	to_A	to_C	to_G	to_T	Insertion/Deletion
pbp2a	30	141645	A				2
	127	141742	G	38
	131	141746	A			13
	192	141807	G	84
	354	141969	C				2
	414	142029	T		84
	423	142038	T		84
	450	142065	C				2
	495	142110	CC					2
	496	142111	C				82
	537	142152	T		84
	546	142161	T	4
	603	142218	C				26
	609	142224	G				4
	615	142230	T	26
	669	142284	T		48
	810	142425	C				6
	817	142432	G	1
	835	142450	G	1
	867	142482	T		17
	886	142501	T		84
	903	142518	C				84
	924	142539	G	10
	928	142543	C				6
	937	142552	A				1
	963	142578	A				11
	973	142588	G	1
	988	142603	G	5
	1047	142662	C				4
	1068	142683	G	1
	1071	142686	C				2
	1080	142695	C				5
	1089	142704	C				16
	1092	142707	T		1
	1101	142716	C				84
	1113	142728	G	1
	1173	142788	GACC					5
	1189	142804	A			5
	1226	142841	C				12
	1248	142863	C				1
	1272	142887	G				84
	1278	142893	A			84
	1302	142917	T		6
	1425	143040	T		84
	1515	143130	A			84
	1524	143139	T	12
	1551	143166	T	74
	1578	143193	G	4
	1605	143220	C				10
	1617	143232	TAAT					8
	1620	143235	T		76
	1662	143277	T		84
	1683	143298	C				2
	1698	143313	T		84
	1722	143337	A			70
	1733	143348	C				3
	1746	143361	A				2
	1758	143373	G	84
	1771	143386	C				4
	1863	143478	T		80
	1896	143511	C				6
	1944	143559	C				5
	1962	143577	T		5
	2095	143710	A			1
	2160	143775	T	4
	2171	143786	C				2
	2193	143808	C				10
	2214	143829	T		80
	2271	143886	C				84
	2277	143892	T	84
	2289	143904	A			4
	2307	143922	T	6
pbp2x	45	479561	T		76
	282	479798	A		84
	341	479857	A				23
	354	479870	T			22
	406	479922	T			12
	414	479930	A				59
	416	479932	C				12
	462	479978	GGCC					7
	465	479981	C				61	15
	474	479990	A			4
	531	480047	G	2
	561	480077	A			4
	840	480356	G	5
	864	480380	A			84
	883	480399	G	80
	897	480413	G	3
	954	480470	C				1
	1011	480527	A				71
	1020	480536	C				3
	1029	480545	T			81
	1057	480573	G				1
	1082	480598	A				12
	1116	480632	A		83
	1141	480657	G	80
	1160	480676	A			17
	1182	480698	T		2
	1214	480730	T	84
	1383	480899	G				2
	1475	480991	C	1
	1524	481040	A			82
	1559	481075	A				1
	1644	481160	C				1
	1660	481176	C			80
	1686	481202	G		10
	1698	481214	AGGG					84
	1706	481222	C				1
	1769	481285	T		72
	1799	481315	G	68				12
	1875	481391	T			81
	1927	481443	G	84
	1962	481478	T		10
	2020	481536	A			84
	2079	481595	C				80
	2081	481597	G	1
	2140	481656	A			84
pbp1a	3	493494	A				84
	16	493507	G	69
	22	493513	ACCG	1
	31	493522	AGCG			1		17
	34	493525	G	51
	46	493537	T			84
	59	493550	C				4
	117	493608	C	84
	193	493684	G	3
	295	493786	G	84
	304	493795	G				84
	346	493837	T		70
	358	493849	C				84
	364	493855	C				84
	376	493867	CCGGC					84
	397	493888	A				84
	415	493906	ATTA					84
	424	493915	G				84
	445	493936	A			84
	469	493960	ATAAAGGCCTAAAGTG					84
	490	493981	G	84
	508	493999	A			84
	523	494014	TGTA					84
	545	494036	ACAACT					84
	574	494065	T		67
	579	494070	C				16
	610	494101	C				12
	631	494122	C				50	1
	637	494128	A			50
	676	494167	A			84
	688	494179	T	5
	795	494286	A				84
	826	494317	C				1
	877	494368	A				84
	913	494404	G	15
	916	494407	A				1
	943	494434	A			2
	1072	494563	T	22
	1153	494644	C				1
	1194	494685	A				81
	1245	494736	C				2
	1273	494764	A			1
	1300	494791	G	81
	1309	494800	T	81
	1324	494815	T	1
	1360	494851	G	1
	1366	494857	C	1
	1417	494908	T		1
	1516	495007	T	2
	1554	495045	CATAT					2
	1558	495049	T		81
	1627	495118	T			83
	1714	495205	C				78
	1792	495283	A		83
	1850	495341	C				1
	1867	495358	G	5
	1930	495421	T		3
	2005	495496	T	2
	2122	495613	G				78
pbp1b	43	612469	C				2
	147	612573	A				2
	166	612592	C				2
	207	612633	C				23
	261	612687	G		83
	315	612741	G	5
	336	612762	T			3
	390	612816	G				6
	444	612870	T	79
	465	612891	C				57
	501	612927	A		27
	534	612960	G	84
	688	613114	G	1
	708	613134	A			84
	850	613276	T		84
	1008	613434	C				4
	1015	613441	G	3
	1016	613442	A			7
	1032	613458	C	1
	1059	613485	A		20
	1148	613574	G	83				1
	1158	613584	C				3
	1184	613610	T		1
	1272	613698	C				58
	1302	613728	T		84
	1341	613767	A			3
	1398	613824	T		57
	1407	613833	T			84
	1547	613973	G		84
	1566	613992	T		84
	1624	614050	A			1
	1696	614122	A			4
	1714	614140	A			84
	1726	614152	C				1
	1821	614247	A			83
	1839	614265	C	84
	1956	614382	T	84
	1995	614421	C				84
	2034	614460	C				3
	2068	614494	C			84
	2082	614508	T		84
	2097	614523	T		83
	2133	614559	C				1
	2147	614573	T		1
	2157	614583	T		82
	2189	614615	A		84
	2217	614643	C				3
	2223	614649	A			82
	2282	614708	G	4
	2287	614713	G	68				3
	2296	614722	G	84
	2304	614730	G	84
pbp2b	20	1787824	C				6
	67	1787871	CT					84
	111	1787915	C				84
	136	1787940	G	1
	186	1787990	T	59		25
	192	1787996	A		36
	219	1788023	G	33
	224	1788028	G	33
	237	1788041	CA					33
	258	1788062	G	84
	300	1788104	C			9
	305	1788109	T			9
	327	1788131	TT					84
	342	1788146	A			14
	377	1788181	T	80				4
	387	1788191	G	32
	414	1788218	A		33
	444	1788248	T			49
	456	1788260	T		46
	465	1788269	G	27
	526	1788330	A			84
	564	1788368	T	81				3
	612	1788416	A		67
	681	1788485	A		59
	742	1788546	A			60
	831	1788635	G	60
	850	1788654	A				60
	862	1788666	G	1
	969	1788773	C				25
	978	1788782	C				26
	1092	1788896	A			6
	1137	1788941	T	84
	1168	1788972	A				1
	1222	1789026	T	84
	1278	1789082	TCCT					1
	1281	1789085	T		83
	1287	1789091	G	9
	1310	1789114	G	20
	1341	1789145	A				1
	1437	1789241	A				21
	1439	1789243	C	2
	1562	1789366	CTGA					7
	1565	1789369	A				77
	1573	1789377	G				2
	1611	1789415	G	31
	1752	1789556	T		14
	1814	1789618	C				4
	1833	1789637	T	84
