# Supplementary material for: Whole-genome sequencing of Streptococcus uberis isolated from cows with mastitis in Thuringia
Source: J Med Microbiol. 2024 Oct 16;73(10):001887. doi: 10.1099/jmm.0.001887 (PMC12453394; doi:10.1099/jmm.0.001887)
Supplement: Supplementary Material 7. [file jmm-73-01887-s007.xlsx]

## Sheet: PlasmidFinder
ID	NUM_FOUND	Coverage rep1_3_repR.pGB354.	Coverage rep33_1_rep.pSMA198.	Coverage rep34_4_repB.pA852.	Coverage repUS43_1_CDS12738.DOp1.	Coverage repUS55_1_repB.pSSU1.	Coverage repUS61_1_repA.pA996.
21CS0141	0	.	.	.	.	.	.
21CS0142	2	100.00	100.00	.	.	.	.
21CS0142_ONT_unicylcer	2	100.00	100.00	.	.	.	.
21CS0143	0	.	.	.	.	.	.
21CS0143_ONT_unicylcer	0	.	.	.	.	.	.
21CS0144	0	.	.	.	.	.	.
21CS0145	1	.	.	.	99.92	.	.
21CS0146	1	.	.	.	100.00	.	.
21CS0147	0	.	.	.	.	.	.
21CS0148	0	.	.	.	.	.	.
21CS0149	0	.	.	.	.	.	.
21CS0150	0	.	.	.	.	.	.
21CS0151	0	.	.	.	.	.	.
21CS0152	1	.	.	.	100.00	.	.
21CS0154	1	.	.	.	100.00	.	.
21CS0156	1	.	.	.	100.00	.	.
21CS0156_ONT_unicylcer	1	.	.	.	100.00	.	.
21CS0157	1	.	.	.	100.00	.	.
21CS0158	0	.	.	.	.	.	.
21CS0159	2	.	.	.	100.00	100.00	.
21CS0160	2	.	.	.	100.00	100.00	.
21CS0160_ONT_unicylcer	2	.	.	.	100.00	100.00	.
21CS0161	2	.	.	.	100.00	100.00	.
21CS0163	2	.	.	.	100.00	100.00	.
21CS0165	0	.	.	.	.	.	.
21CS0166	1	.	.	.	100.00	.	.
21CS0167	1	.	.	.	100.00	.	.
21CS0170	0	.	.	.	.	.	.
21CS0170_ONT_unicylcer	0	.	.	.	.	.	.
21CS0171	0	.	.	.	.	.	.
21CS0173	1	.	.	.	100.00	.	.
21CS0174	1	.	.	94.79	.	.	.
21CS0176	1	.	.	.	100.00	.	.
21CS0176_ONT_unicylcer	1	.	.	.	100.00	.	.
21CS0177	1	.	.	.	100.00	.	.
21CS0177_ONT_unicylcer	1	.	.	.	100.00	.	.
21CS0178	1	.	.	.	100.00	.	.
21CS0179	1	.	.	.	100.00	.	.
21CS0180	1	.	.	.	100.00	.	.
21CS0180_ONT_unicylcer	1	.	.	.	100.00	.	.
21CS0182	1	.	.	.	100.00	.	.
21CS0185	0	.	.	.	.	.	.
21CS0185_ONT_unicylcer	0	.	.	.	.	.	.
22CS0021	0	.	.	.	.	.	.
22CS0021_ONT_unicylcer	0	.	.	.	.	.	.
22CS0022	0	.	.	.	.	.	.
22CS0035	1	.	.	.	100.00	.	.
22CS0036	2	.	.	.	100.00	100.00	.
22CS0046	1	.	.	.	100.00	.	.
22CS0046_ONT_unicylcer	1	.	.	.	100.00	.	.
22CS0050	1	.	.	.	100.00	.	.
22CS0050_ONT_unicylcer	1	.	.	.	100.00	.	.
22CS0051	1	.	.	.	100.00	.	.
22CS0052	0	.	.	.	.	.	.
22CS0053	0	.	.	.	.	.	.
22CS0054	0	.	.	.	.	.	.
22CS0055	1	.	.	.	100.00	.	.
22CS0056	1	.	.	.	100.00	.	.
22CS0056_ONT_unicylcer	1	.	.	.	100.00	.	.
22CS0057	1	.	.	.	100.00	.	.
22CS0058	0	.	.	.	.	.	.
22CS0059	0	.	.	.	.	.	.
22CS0059_ONT_unicylcer	0	.	.	.	.	.	.
22CS0060	1	.	.	.	100.00	.	.
22CS0061	0	.	.	.	.	.	.
22CS0061_ONT_unicylcer	0	.	.	.	.	.	.
22CS0074	0	.	.	.	.	.	.
22CS0074_ONT_unicylcer	0	.	.	.	.	.	.
22CS0083	0	.	.	.	.	.	.
22CS0112	0	.	.	.	.	.	.
22CS0113	0	.	.	.	.	.	.
22CS0120	0	.	.	.	.	.	.
22CS0159	2	.	.	.	100.00	100.00	.
22CS0159_ONT_unicylcer	2	.	.	.	100.00	100.00	.
22CS0165	2	.	.	.	.	100.00	100.00
22CS0171	0	.	.	.	.	.	.
22CS0177	1	.	.	.	100.00	.	.
22CS0188	0	.	.	.	.	.	.
22CS0188_ONT_unicycler	0	.	.	.	.	.	.
22CS0209	0	.	.	.	.	.	.
22CS0209_ONT_unicylcer	0	.	.	.	.	.	.
22CS0210	2	.	.	.	100.00	100.00	.
22CS0210_ONT_unicylcer	2	.	.	.	100.00	100.00	.
22CS0211	0	.	.	.	.	.	.
22CS0213	0	.	.	.	.	.	.
22CS0214	1	.	.	.	100.00	.	.
22CS0214_ONT_unicylcer	1	.	.	.	100.00	.	.
22CS0215	0	.	.	.	.	.	.
22CS0217	0	.	.	.	.	.	.
22CS0219	0	.	.	.	.	.	.
22CS0219_ONT_unicylcer	0	.	.	.	.	.	.
22CS0220	0	.	.	.	.	.	.
22CS0223	0	.	.	.	.	.	.
22CS0224	0	.	.	.	.	.	.
22CS0225	1	.	.	.	100.00	.	.
22CS0226	1	.	.	.	100.00	.	.
22CS0226_ONT_unicylcer	1	.	.	.	100.00	.	.
22CS0227	0	.	.	.	.	.	.
22CS0228	0	.	.	.	.	.	.
22CS0229	0	.	.	.	.	.	.
22CS0230	1	.	.	.	99.92	.	.
22CS0231	0	.	.	.	.	.	.
22CS0232	2	.	.	.	100.00	100.00	.
22CS0234	1	.	.	.	.	100.00	.
22CS0234_ONT_unicylcer	1	.	.	.	.	100.00	.
22CS0251	0	.	.	.	.	.	.
22CS0274	0	.	.	.	.	.	.
22CS0283	0	.	.	.	.	.	.

## Sheet: Plasmidfinder detail
ID	SEQUENCE	START	END	STRAND	GENE	COVERAGE	COVERAGE_MAP	X.COVERAGE	X.IDENTITY	DATABASE	ACCESSION	PRODUCT	RESISTANCE
22CS0234	contigs.13	2065	2745	+	repUS55_1_repB(pSSU1)	1-681/681	===============	100	99.71	plasmidfinder	AB019522	repUS55_1_repB(pSSU1)_AB019522	NA
22CS0234_ONT_unicylcer	2	200	880	+	repUS55_1_repB(pSSU1)	1-681/681	===============	100	99.71	plasmidfinder	AB019522	repUS55_1_repB(pSSU1)_AB019522	NA
22CS0232	contigs.4	63422	64627	+	repUS43_1_CDS12738(DOp1)	1-1206/1206	===============	100	99.83	plasmidfinder	CP003584	repUS43_1_CDS12738(DOp1)_CP003584	NA
22CS0232	contigs.8	4736	5416	+	repUS55_1_repB(pSSU1)	1-681/681	===============	100	99.71	plasmidfinder	AB019522	repUS55_1_repB(pSSU1)_AB019522	NA
22CS0230	contigs.1	1084951	1086155	-	repUS43_1_CDS12738(DOp1)	1-1206/1206	========/======	99.92	93.2	plasmidfinder	CP003584	repUS43_1_CDS12738(DOp1)_CP003584	NA
22CS0226	contigs.1	256656	257861	+	repUS43_1_CDS12738(DOp1)	1-1206/1206	===============	100	99.83	plasmidfinder	CP003584	repUS43_1_CDS12738(DOp1)_CP003584	NA
22CS0226_ONT_unicylcer	1	1616463	1617668	-	repUS43_1_CDS12738(DOp1)	1-1206/1206	===============	100	99.83	plasmidfinder	CP003584	repUS43_1_CDS12738(DOp1)_CP003584	NA
22CS0225	contigs.1	282207	283412	+	repUS43_1_CDS12738(DOp1)	1-1206/1206	===============	100	99.75	plasmidfinder	CP003584	repUS43_1_CDS12738(DOp1)_CP003584	NA
22CS0214	contigs.1	659795	661000	+	repUS43_1_CDS12738(DOp1)	1-1206/1206	===============	100	99.83	plasmidfinder	CP003584	repUS43_1_CDS12738(DOp1)_CP003584	NA
22CS0214_ONT_unicylcer	1	1283632	1284837	+	repUS43_1_CDS12738(DOp1)	1-1206/1206	===============	100	99.83	plasmidfinder	CP003584	repUS43_1_CDS12738(DOp1)_CP003584	NA
22CS0210	contigs.1	24504	25709	+	repUS43_1_CDS12738(DOp1)	1-1206/1206	===============	100	99.92	plasmidfinder	CP003584	repUS43_1_CDS12738(DOp1)_CP003584	NA
22CS0210	contigs.11	2083	2763	+	repUS55_1_repB(pSSU1)	1-681/681	===============	100	99.71	plasmidfinder	AB019522	repUS55_1_repB(pSSU1)_AB019522	NA
22CS0210_ONT_unicylcer	1	655513	656718	+	repUS43_1_CDS12738(DOp1)	1-1206/1206	===============	100	99.92	plasmidfinder	CP003584	repUS43_1_CDS12738(DOp1)_CP003584	NA
22CS0210_ONT_unicylcer	2	200	880	+	repUS55_1_repB(pSSU1)	1-681/681	===============	100	99.71	plasmidfinder	AB019522	repUS55_1_repB(pSSU1)_AB019522	NA
22CS0177	contigs.1	132174	133379	+	repUS43_1_CDS12738(DOp1)	1-1206/1206	===============	100	99.92	plasmidfinder	CP003584	repUS43_1_CDS12738(DOp1)_CP003584	NA
22CS0165	contigs.32	4780	5460	-	repUS55_1_repB(pSSU1)	1-681/681	===============	100	99.71	plasmidfinder	AB019522	repUS55_1_repB(pSSU1)_AB019522	NA
22CS0165	contigs.34	326	1270	+	repUS61_1_repA(pA996)	1-942/942	========/======	100	84.13	plasmidfinder	KC895877	repUS61_1_repA(pA996)_KC895877	NA
22CS0159	contigs.1	78621	79826	-	repUS43_1_CDS12738(DOp1)	1-1206/1206	===============	100	99.92	plasmidfinder	CP003584	repUS43_1_CDS12738(DOp1)_CP003584	NA
22CS0159	contigs.16	1659	2339	-	repUS55_1_repB(pSSU1)	1-681/681	===============	100	99.71	plasmidfinder	AB019522	repUS55_1_repB(pSSU1)_AB019522	NA
22CS0159_ONT_unicylcer	1	636110	637315	+	repUS43_1_CDS12738(DOp1)	1-1206/1206	===============	100	99.92	plasmidfinder	CP003584	repUS43_1_CDS12738(DOp1)_CP003584	NA
22CS0159_ONT_unicylcer	2	200	880	+	repUS55_1_repB(pSSU1)	1-681/681	===============	100	99.71	plasmidfinder	AB019522	repUS55_1_repB(pSSU1)_AB019522	NA
22CS0060	contigs.2	290133	291338	+	repUS43_1_CDS12738(DOp1)	1-1206/1206	===============	100	99.83	plasmidfinder	CP003584	repUS43_1_CDS12738(DOp1)_CP003584	NA
22CS0057	contigs.1	777065	778270	-	repUS43_1_CDS12738(DOp1)	1-1206/1206	===============	100	99.83	plasmidfinder	CP003584	repUS43_1_CDS12738(DOp1)_CP003584	NA
22CS0056	contigs.1	373532	374737	+	repUS43_1_CDS12738(DOp1)	1-1206/1206	===============	100	99.75	plasmidfinder	CP003584	repUS43_1_CDS12738(DOp1)_CP003584	NA
22CS0056_ONT_unicylcer	1	1280812	1282017	+	repUS43_1_CDS12738(DOp1)	1-1206/1206	===============	100	99.75	plasmidfinder	CP003584	repUS43_1_CDS12738(DOp1)_CP003584	NA
22CS0055	contigs.2	186467	187672	-	repUS43_1_CDS12738(DOp1)	1-1206/1206	===============	100	99.75	plasmidfinder	CP003584	repUS43_1_CDS12738(DOp1)_CP003584	NA
22CS0051	contigs.3	78696	79901	-	repUS43_1_CDS12738(DOp1)	1-1206/1206	===============	100	100	plasmidfinder	CP003584	repUS43_1_CDS12738(DOp1)_CP003584	NA
22CS0050	contigs.7	79207	80412	-	repUS43_1_CDS12738(DOp1)	1-1206/1206	===============	100	99.92	plasmidfinder	CP003584	repUS43_1_CDS12738(DOp1)_CP003584	NA
22CS0050_ONT_unicylcer	1	662887	664092	-	repUS43_1_CDS12738(DOp1)	1-1206/1206	===============	100	99.92	plasmidfinder	CP003584	repUS43_1_CDS12738(DOp1)_CP003584	NA
22CS0046	contigs.2	60625	61830	+	repUS43_1_CDS12738(DOp1)	1-1206/1206	===============	100	99.83	plasmidfinder	CP003584	repUS43_1_CDS12738(DOp1)_CP003584	NA
22CS0046_ONT_unicylcer	1	682704	683909	+	repUS43_1_CDS12738(DOp1)	1-1206/1206	===============	100	99.83	plasmidfinder	CP003584	repUS43_1_CDS12738(DOp1)_CP003584	NA
22CS0036	contigs.13	421	1101	-	repUS55_1_repB(pSSU1)	1-681/681	===============	100	99.71	plasmidfinder	AB019522	repUS55_1_repB(pSSU1)_AB019522	NA
22CS0036	contigs.7	24580	25785	+	repUS43_1_CDS12738(DOp1)	1-1206/1206	===============	100	99.92	plasmidfinder	CP003584	repUS43_1_CDS12738(DOp1)_CP003584	NA
22CS0035	contigs.2	384454	385659	-	repUS43_1_CDS12738(DOp1)	1-1206/1206	===============	100	99.83	plasmidfinder	CP003584	repUS43_1_CDS12738(DOp1)_CP003584	NA
21CS0182	contigs.1	116289	117494	-	repUS43_1_CDS12738(DOp1)	1-1206/1206	===============	100	99.83	plasmidfinder	CP003584	repUS43_1_CDS12738(DOp1)_CP003584	NA
21CS0180	contigs.2	279707	280912	+	repUS43_1_CDS12738(DOp1)	1-1206/1206	===============	100	99.92	plasmidfinder	CP003584	repUS43_1_CDS12738(DOp1)_CP003584	NA
21CS0180_ONT_unicylcer	1	623048	624253	+	repUS43_1_CDS12738(DOp1)	1-1206/1206	===============	100	99.92	plasmidfinder	CP003584	repUS43_1_CDS12738(DOp1)_CP003584	NA
21CS0179	contigs.3	83679	84884	-	repUS43_1_CDS12738(DOp1)	1-1206/1206	===============	100	99.83	plasmidfinder	CP003584	repUS43_1_CDS12738(DOp1)_CP003584	NA
21CS0178	contigs.4	146815	148020	-	repUS43_1_CDS12738(DOp1)	1-1206/1206	===============	100	100	plasmidfinder	CP003584	repUS43_1_CDS12738(DOp1)_CP003584	NA
21CS0177	contigs.2	146892	148097	-	repUS43_1_CDS12738(DOp1)	1-1206/1206	===============	100	100	plasmidfinder	CP003584	repUS43_1_CDS12738(DOp1)_CP003584	NA
21CS0177_ONT_unicylcer	1	1636201	1637406	-	repUS43_1_CDS12738(DOp1)	1-1206/1206	===============	100	100	plasmidfinder	CP003584	repUS43_1_CDS12738(DOp1)_CP003584	NA
21CS0176	contigs.2	293920	295125	+	repUS43_1_CDS12738(DOp1)	1-1206/1206	===============	100	100	plasmidfinder	CP003584	repUS43_1_CDS12738(DOp1)_CP003584	NA
21CS0176_ONT_unicylcer	1	644014	645219	-	repUS43_1_CDS12738(DOp1)	1-1206/1206	===============	100	100	plasmidfinder	CP003584	repUS43_1_CDS12738(DOp1)_CP003584	NA
21CS0174	contigs.15	672	1271	+	rep34_4_repB(pA852)	1-600/633	===============	94.79	88.83	plasmidfinder	KC895878	rep34_4_repB(pA852)_KC895878	NA
21CS0173	contigs.1	782008	783213	-	repUS43_1_CDS12738(DOp1)	1-1206/1206	===============	100	99.92	plasmidfinder	CP003584	repUS43_1_CDS12738(DOp1)_CP003584	NA
21CS0167	contigs.2	24789	25994	+	repUS43_1_CDS12738(DOp1)	1-1206/1206	===============	100	100	plasmidfinder	CP003584	repUS43_1_CDS12738(DOp1)_CP003584	NA
21CS0166	contigs.1	191752	192957	+	repUS43_1_CDS12738(DOp1)	1-1206/1206	===============	100	100	plasmidfinder	CP003584	repUS43_1_CDS12738(DOp1)_CP003584	NA
21CS0163	contigs.16	3687	4367	-	repUS55_1_repB(pSSU1)	1-681/681	===============	100	99.71	plasmidfinder	AB019522	repUS55_1_repB(pSSU1)_AB019522	NA
21CS0163	contigs.7	24506	25711	+	repUS43_1_CDS12738(DOp1)	1-1206/1206	===============	100	99.92	plasmidfinder	CP003584	repUS43_1_CDS12738(DOp1)_CP003584	NA
21CS0161	contigs.12	8347	9552	-	repUS43_1_CDS12738(DOp1)	1-1206/1206	===============	100	99.83	plasmidfinder	CP003584	repUS43_1_CDS12738(DOp1)_CP003584	NA
21CS0161	contigs.18	786	1466	-	repUS55_1_repB(pSSU1)	1-681/681	===============	100	99.71	plasmidfinder	AB019522	repUS55_1_repB(pSSU1)_AB019522	NA
21CS0160	contigs.1	930636	931841	+	repUS43_1_CDS12738(DOp1)	1-1206/1206	===============	100	99.83	plasmidfinder	CP003584	repUS43_1_CDS12738(DOp1)_CP003584	NA
21CS0160	contigs.8	1151	1831	-	repUS55_1_repB(pSSU1)	1-681/681	===============	100	99.71	plasmidfinder	AB019522	repUS55_1_repB(pSSU1)_AB019522	NA
21CS0160_ONT_unicylcer	1	1315621	1316826	+	repUS43_1_CDS12738(DOp1)	1-1206/1206	===============	100	99.83	plasmidfinder	CP003584	repUS43_1_CDS12738(DOp1)_CP003584	NA
21CS0160_ONT_unicylcer	2	200	880	+	repUS55_1_repB(pSSU1)	1-681/681	===============	100	99.71	plasmidfinder	AB019522	repUS55_1_repB(pSSU1)_AB019522	NA
21CS0159	contigs.1	24506	25711	+	repUS43_1_CDS12738(DOp1)	1-1206/1206	===============	100	99.92	plasmidfinder	CP003584	repUS43_1_CDS12738(DOp1)_CP003584	NA
21CS0159	contigs.10	204	884	+	repUS55_1_repB(pSSU1)	1-681/681	===============	100	99.71	plasmidfinder	AB019522	repUS55_1_repB(pSSU1)_AB019522	NA
21CS0157	contigs.1	24586	25791	+	repUS43_1_CDS12738(DOp1)	1-1206/1206	===============	100	99.83	plasmidfinder	CP003584	repUS43_1_CDS12738(DOp1)_CP003584	NA
21CS0156	contigs.1	24586	25791	+	repUS43_1_CDS12738(DOp1)	1-1206/1206	===============	100	99.83	plasmidfinder	CP003584	repUS43_1_CDS12738(DOp1)_CP003584	NA
21CS0156_ONT_unicylcer	1	1181030	1182235	-	repUS43_1_CDS12738(DOp1)	1-1206/1206	===============	100	99.83	plasmidfinder	CP003584	repUS43_1_CDS12738(DOp1)_CP003584	NA
21CS0154	contigs.1	24750	25955	+	repUS43_1_CDS12738(DOp1)	1-1206/1206	===============	100	99.83	plasmidfinder	CP003584	repUS43_1_CDS12738(DOp1)_CP003584	NA
21CS0152	contigs.7	12516	13721	+	repUS43_1_CDS12738(DOp1)	1-1206/1206	===============	100	99.92	plasmidfinder	CP003584	repUS43_1_CDS12738(DOp1)_CP003584	NA
21CS0152_ONT_unicylcer	3	261807	263012	+	repUS43_1_CDS12738(DOp1)	1-1206/1206	===============	100	99.92	plasmidfinder	CP003584	repUS43_1_CDS12738(DOp1)_CP003584	NA
21CS0146	contigs.6	24542	25747	+	repUS43_1_CDS12738(DOp1)	1-1206/1206	===============	100	100	plasmidfinder	CP003584	repUS43_1_CDS12738(DOp1)_CP003584	NA
21CS0145	contigs.2	172516	173720	-	repUS43_1_CDS12738(DOp1)	1-1206/1206	========/======	99.92	91.71	plasmidfinder	CP003584	repUS43_1_CDS12738(DOp1)_CP003584	NA
21CS0142	contigs.8	7169	8659	-	rep1_3_repR(pGB354)	1-1491/1491	===============	100	97.92	plasmidfinder	U83488	rep1_3_repR(pGB354)_U83488	NA
21CS0142	contigs.8	16773	17966	-	rep33_1_rep(pSMA198)	1-1194/1194	===============	100	99.75	plasmidfinder	HE613570	rep33_1_rep(pSMA198)_HE613570	NA
21CS0142_ONT_unicylcer	2	7191	8681	+	rep1_3_repR(pGB354)	1-1491/1491	===============	100	97.92	plasmidfinder	U83488	rep1_3_repR(pGB354)_U83488	NA
21CS0142_ONT_unicylcer	2	15821	17014	+	rep33_1_rep(pSMA198)	1-1194/1194	===============	100	99.75	plasmidfinder	HE613570	rep33_1_rep(pSMA198)_HE613570	NA
